# Supplementary material for: Reconstructing the complex evolutionary history of mobile plasmids in red algal genomes
Source: Sci Rep. 2016 Mar 31;6:23744. doi: 10.1038/srep23744 (PMC4814812; doi:10.1038/srep23744)
Supplement: Supplementary Information 2 [file srep23744-s2.xls]

## Sheet: Table S3
	Table S3. List of 193 plastid protein-coding genes used in the ML tree search.
	No. of plastid gene set	Species	Gene name	Remarks
	1	Gelidium elegans	accA
		Cyanidium caldarium	accA
		Galdieria sulphuraria	accA
		Gelidium vagum	accA
		Gracilaria chilensis	accA
		Gracilaria salicornia	accA
		Gracilaria tenuistipitata	accA
		Grateloupia taiwanensis	accA
		Porphyra pulchra	accA
		Porphyra purpurea	accA
		Porphyra umbilicalis	accA
		Pyropia fucicola	accA
		Pyropia haitanensis	accA
		Pyropia kanakaensis	accA
		Pyropia perforata	accA
		Pyropia yezoensis	accA
		Sporolithon durum	accA
		Calliarthron tuberculosum	accA
		Chondrus crispus	accA
		Cyanidioschyzon merolae	accA
	2	Gelidium elegans	accB
		Cyanidium caldarium	accB
		Galdieria sulphuraria	accB
		Gelidium vagum	accB
		Gracilaria chilensis	accB
		Gracilaria salicornia	accB
		Gracilaria tenuistipitata	accB
		Grateloupia taiwanensis	accB
		Porphyra pulchra	accB
		Porphyra purpurea	accB
		Porphyra umbilicalis	accB
		Pyropia haitanensis	accB
		Pyropia yezoensis	accB
		Sporolithon durum	accB
		Calliarthron tuberculosum	accB
		Chondrus crispus	accB
		Cyanidioschyzon merolae	accB
		Pyropia perforata	accB
		Pyropia kanakaensis	accB
		Pyropia fucicola	accB
	3	Gelidium elegans	accD
		Cyanidium caldarium	accD
		Galdieria sulphuraria	accD
		Gelidium vagum	accD
		Gracilaria chilensis	accD
		Gracilaria salicornia	accD
		Gracilaria tenuistipitata	accD
		Grateloupia taiwanensis	accD
		Porphyra pulchra	accD
		Porphyra purpurea	accD
		Porphyra umbilicalis	accD
		Pyropia fucicola	accD
		Pyropia haitanensis	accD
		Pyropia kanakaensis	accD
		Pyropia perforata	accD
		Pyropia yezoensis	accD
		Sporolithon durum	accD
		Calliarthron tuberculosum	accD
		Chondrus crispus	accD
		Cyanidioschyzon merolae	accD
	4	Gelidium elegans	acpP
		Cyanidium caldarium	acpP
		Galdieria sulphuraria	acpP
		Gelidium vagum	acpP
		Gracilaria chilensis	acpP
		Gracilaria salicornia	acpP
		Gracilaria tenuistipitata	acpP
		Grateloupia taiwanensis	acpP
		Porphyra pulchra	acpP
		Porphyra purpurea	acpP
		Porphyra umbilicalis	acpP
		Porphyridium purpureum	acpP
		Pyropia fucicola	acpP
		Pyropia haitanensis	acpP
		Pyropia kanakaensis	acpP
		Pyropia perforata	acpP
		Pyropia yezoensis	acpP
		Sporolithon durum	acpP
		Calliarthron tuberculosum	acpP
		Chondrus crispus	acpP
		Cyanidioschyzon merolae	acpP
	5	Gelidium elegans	acsF
		Cyanidium caldarium	ycf59
		Galdieria sulphuraria	acsF
		Gelidium vagum	acsF
		Gracilaria chilensis	acsF
		Gracilaria salicornia	ycf59
		Gracilaria tenuistipitata	ycf59
		Grateloupia taiwanensis	acsF
		Porphyra pulchra	acsF
		Porphyra purpurea	ycf59
		Porphyra umbilicalis	Ycf59
		Porphyridium purpureum	acsF
		Pyropia fucicola	ycf59
		Pyropia haitanensis	ycf59
		Pyropia kanakaensis	ycf59
		Pyropia perforata	ycf59
		Pyropia yezoensis	ycf59
		Sporolithon durum	acsF
		Calliarthron tuberculosum	acsF
		Chondrus crispus	acsF
		Cyanidioschyzon merolae	ycf59
	6	Gelidium elegans	apcA
		Cyanidium caldarium	apcA
		Galdieria sulphuraria	apcA
		Gelidium vagum	apcA
		Gracilaria chilensis	apcA
		Gracilaria salicornia	apcA
		Gracilaria tenuistipitata	apcA
		Grateloupia taiwanensis	apcA
		Porphyra pulchra	apcA
		Porphyra purpurea	apcA
		Porphyra umbilicalis	apcA
		Porphyridium purpureum	apcA
		Pyropia fucicola	apcA
		Pyropia haitanensis	apcA
		Pyropia kanakaensis	apcA
		Pyropia perforata	apcA
		Pyropia yezoensis	apcA
		Sporolithon durum	apcA
		Calliarthron tuberculosum	apcA
		Chondrus crispus	apcA
		Cyanidioschyzon merolae	apcA
	7	Gelidium elegans	apcB
		Cyanidium caldarium	apcB
		Galdieria sulphuraria	apcB
		Gelidium vagum	apcB
		Gracilaria chilensis	apcB
		Gracilaria salicornia	apcB
		Gracilaria tenuistipitata	apcB
		Grateloupia taiwanensis	apcB
		Porphyra pulchra	apcB
		Porphyra purpurea	apcB
		Porphyra umbilicalis	apcB
		Porphyridium purpureum	apcB
		Pyropia fucicola	apcB
		Pyropia haitanensis	apcB
		Pyropia kanakaensis	apcB
		Pyropia perforata	apcB
		Pyropia yezoensis	apcB
		Sporolithon durum	apcB
		Calliarthron tuberculosum	apcB
		Chondrus crispus	apcB
		Cyanidioschyzon merolae	apcB
	8	Gelidium elegans	apcD
		Cyanidium caldarium	apcD
		Galdieria sulphuraria	apcD
		Gelidium vagum	apcD
		Gracilaria chilensis	apcD
		Gracilaria salicornia	apcD
		Gracilaria tenuistipitata	apcD
		Grateloupia taiwanensis	apcD
		Porphyra pulchra	apcD
		Porphyra purpurea	apcD
		Porphyra umbilicalis	apcD
		Porphyridium purpureum	apcD
		Pyropia fucicola	apcD
		Pyropia haitanensis	apcD
		Pyropia kanakaensis	apcD
		Pyropia perforata	apcD
		Pyropia yezoensis	apcD
		Sporolithon durum	apcD
		Calliarthron tuberculosum	apcD
		Chondrus crispus	apcD
		Cyanidioschyzon merolae	apcD
	9	Gelidium elegans	apcE
		Cyanidium caldarium	apcE
		Galdieria sulphuraria	apcE
		Gelidium vagum	apcE
		Gracilaria chilensis	apcE
		Gracilaria salicornia	apcE
		Gracilaria tenuistipitata	apcE
		Grateloupia taiwanensis	apcE
		Porphyra pulchra	apcE
		Porphyra purpurea	apcE
		Porphyra umbilicalis	apcE
		Porphyridium purpureum	apcE
		Pyropia fucicola	apcE
		Pyropia haitanensis	apcE
		Pyropia kanakaensis	apcE
		Pyropia perforata	apcE
		Pyropia yezoensis	apcE
		Sporolithon durum	apcE
		Calliarthron tuberculosum	apcE
		Chondrus crispus	apcE
		Cyanidioschyzon merolae	apcE
	10	Gelidium elegans	apcF
		Cyanidium caldarium	apcF
		Galdieria sulphuraria	apcF
		Gelidium vagum	apcF
		Gracilaria chilensis	apcF
		Gracilaria salicornia	apcF
		Gracilaria tenuistipitata	apcF
		Grateloupia taiwanensis	apcF
		Porphyra pulchra	apcF
		Porphyra purpurea	apcF
		Porphyra umbilicalis	apcF
		Porphyridium purpureum	apcF
		Pyropia fucicola	apcF
		Pyropia haitanensis	apcF
		Pyropia kanakaensis	apcF
		Pyropia perforata	apcF
		Pyropia yezoensis	apcF
		Sporolithon durum	apcF
		Calliarthron tuberculosum	apcF
		Chondrus crispus	apcF
		Cyanidioschyzon merolae	apcF
	11	Gelidium elegans	argB
		Cyanidium caldarium	argB
		Galdieria sulphuraria	argB
		Gelidium vagum	argB
		Gracilaria chilensis	argB
		Gracilaria salicornia	argB
		Gracilaria tenuistipitata	argB
		Grateloupia taiwanensis	argB
		Porphyra pulchra	argB
		Porphyra purpurea	argB
		Porphyra umbilicalis	argB
		Pyropia fucicola	argB
		Pyropia haitanensis	argB
		Pyropia kanakaensis	argB
		Pyropia perforata	argB
		Pyropia yezoensis	argB
		Sporolithon durum	argB
		Calliarthron tuberculosum	argB
		Chondrus crispus	argB
		Cyanidioschyzon merolae	argB
	12	Gelidium elegans	atpA
		Cyanidium caldarium	atpA
		Galdieria sulphuraria	atpA
		Gelidium vagum	atpA
		Gracilaria chilensis	atpA
		Gracilaria salicornia	atpA
		Gracilaria tenuistipitata	atpA
		Grateloupia taiwanensis	atpA
		Porphyra pulchra	atpA
		Porphyra purpurea	atpA
		Porphyra umbilicalis	atpA
		Porphyridium purpureum	atpA
		Pyropia fucicola	atpA
		Pyropia haitanensis	atpA
		Pyropia kanakaensis	atpA
		Pyropia perforata	atpA
		Pyropia yezoensis	atpA
		Sporolithon durum	atpA
		Calliarthron tuberculosum	atpA
		Chondrus crispus	atpA
		Cyanidioschyzon merolae	atpA
	13	Gelidium elegans	atpB
		Cyanidium caldarium	atpB
		Galdieria sulphuraria	atpB
		Gelidium vagum	atpB
		Gracilaria chilensis	atpB
		Gracilaria salicornia	atpB
		Gracilaria tenuistipitata	atpB
		Grateloupia taiwanensis	atpB
		Porphyra pulchra	atpB
		Porphyra purpurea	atpB
		Porphyra umbilicalis	atpB
		Porphyridium purpureum	atpB
		Pyropia fucicola	atpB
		Pyropia haitanensis	atpB
		Pyropia kanakaensis	atpB
		Pyropia perforata	atpB
		Pyropia yezoensis	atpB
		Sporolithon durum	atpB
		Calliarthron tuberculosum	atpB
		Chondrus crispus	atpB
		Cyanidioschyzon merolae	atpB
	14	Gelidium elegans	atpD
		Cyanidium caldarium	atpD
		Galdieria sulphuraria	atpD
		Gelidium vagum	atpD
		Gracilaria chilensis	atpD
		Gracilaria salicornia	atpD
		Gracilaria tenuistipitata	atpD
		Grateloupia taiwanensis	atpD
		Porphyra pulchra	atpD
		Porphyra purpurea	atpD
		Porphyra umbilicalis	atpD
		Porphyridium purpureum	atpD
		Pyropia fucicola	atpD
		Pyropia haitanensis	atpD
		Pyropia kanakaensis	atpD
		Pyropia perforata	atpD
		Pyropia yezoensis	atpD
		Sporolithon durum	atpD
		Calliarthron tuberculosum	atpD
		Chondrus crispus	atpD
		Cyanidioschyzon merolae	atpD
	15	Gelidium elegans	atpE
		Cyanidium caldarium	atpE
		Galdieria sulphuraria	atpE
		Gelidium vagum	atpE
		Gracilaria chilensis	atpE
		Gracilaria salicornia	atpE
		Gracilaria tenuistipitata	atpE
		Grateloupia taiwanensis	atpE
		Porphyra pulchra	atpE
		Porphyra purpurea	atpE
		Porphyra umbilicalis	atpE
		Porphyridium purpureum	atpE
		Pyropia fucicola	atpE
		Pyropia haitanensis	atpE
		Pyropia kanakaensis	atpE
		Pyropia perforata	atpE
		Pyropia yezoensis	atpE
		Sporolithon durum	atpE
		Calliarthron tuberculosum	atpE
		Chondrus crispus	atpE
		Cyanidioschyzon merolae	atpE
	16	Gelidium elegans	atpF
		Cyanidium caldarium	atpF
		Galdieria sulphuraria	atpF
		Gelidium vagum	atpF
		Gracilaria chilensis	atpF
		Gracilaria salicornia	atpF
		Gracilaria tenuistipitata	atpF
		Grateloupia taiwanensis	atpF
		Porphyra pulchra	atpF
		Porphyra purpurea	atpF
		Porphyra umbilicalis	atpF
		Porphyridium purpureum	atpF
		Pyropia fucicola	atpF
		Pyropia haitanensis	atpF
		Pyropia kanakaensis	atpF
		Pyropia perforata	atpF
		Pyropia yezoensis	atpF
		Sporolithon durum	atpF
		Calliarthron tuberculosum	atpF
		Chondrus crispus	atpF
		Cyanidioschyzon merolae	atpF
	17	Gelidium elegans	atpG
		Cyanidium caldarium	atpG
		Galdieria sulphuraria	atpG
		Gelidium vagum	atpG
		Gracilaria chilensis	atpG
		Gracilaria salicornia	atpG
		Gracilaria tenuistipitata	atpG
		Grateloupia taiwanensis	atpG
		Porphyra pulchra	atpG
		Porphyra purpurea	atpG
		Porphyra umbilicalis	atpG
		Porphyridium purpureum	atpG
		Pyropia fucicola	atpG
		Pyropia haitanensis	atpG
		Pyropia kanakaensis	atpG
		Pyropia perforata	atpG
		Pyropia yezoensis	atpG
		Sporolithon durum	atpG
		Calliarthron tuberculosum	atpG
		Chondrus crispus	atpG
		Cyanidioschyzon merolae	atpG
	18	Gelidium elegans	atpH
		Cyanidium caldarium	atpH
		Galdieria sulphuraria	atpH
		Gelidium vagum	atpH
		Gracilaria chilensis	atpH
		Gracilaria salicornia	atpH
		Gracilaria tenuistipitata	atpH
		Grateloupia taiwanensis	atpH
		Porphyra pulchra	atpH
		Porphyra purpurea	atpH
		Porphyra umbilicalis	atpH
		Porphyridium purpureum	atpH
		Pyropia fucicola	atpH
		Pyropia haitanensis	atpH
		Pyropia kanakaensis	atpH
		Pyropia perforata	atpH
		Pyropia yezoensis	atpH
		Sporolithon durum	atpH
		Calliarthron tuberculosum	atpH
		Chondrus crispus	atpH
		Cyanidioschyzon merolae	atpH
	19	Gelidium elegans	atpI
		Cyanidium caldarium	atpI
		Galdieria sulphuraria	atpI
		Gelidium vagum	atpl
		Gracilaria chilensis	atpI
		Gracilaria salicornia	atpI
		Gracilaria tenuistipitata	atpI
		Grateloupia taiwanensis	atpI
		Porphyra pulchra	atpI
		Porphyra purpurea	atpI
		Porphyra umbilicalis	atpI
		Pyropia fucicola	atpI
		Pyropia haitanensis	atpI
		Pyropia kanakaensis	atpI
		Pyropia perforata	atpI
		Pyropia yezoensis	atpI
		Sporolithon durum	atpI
		Calliarthron tuberculosum	atpI
		Chondrus crispus	atpI
		Cyanidioschyzon merolae	atpI
		Porphyridium purpureum	atpI
	20	Gelidium elegans	bas1
		Gelidium vagum	bas1
		Gracilaria chilensis	bas1
		Gracilaria salicornia	bas1
		Gracilaria tenuistipitata	bas1
		Grateloupia taiwanensis	bas1
		Porphyra pulchra	bas1
		Porphyra purpurea	ORF199
		Porphyra umbilicalis	orf199
		Pyropia fucicola	bas1
		Pyropia haitanensis	ORF199
		Pyropia kanakaensis	bas1
		Pyropia perforata	bas1
		Pyropia yezoensis	ORF199
		Sporolithon durum	bas1
		Calliarthron tuberculosum	bas1
		Chondrus crispus	bas1
	21	Gelidium elegans	carA
		Cyanidium caldarium	carA
		Galdieria sulphuraria	carA
		Gelidium vagum	carA
		Gracilaria chilensis	carA
		Gracilaria salicornia	carA
		Gracilaria tenuistipitata	carA
		Grateloupia taiwanensis	carA
		Porphyra pulchra	carA
		Porphyra purpurea	carA
		Porphyra umbilicalis	carA
		Porphyridium purpureum	carA
		Pyropia fucicola	carA
		Pyropia haitanensis	carA
		Pyropia kanakaensis	carA
		Pyropia perforata	carA
		Pyropia yezoensis	carA
		Sporolithon durum	carA
		Calliarthron tuberculosum	carA
		Chondrus crispus	carA
		Cyanidioschyzon merolae	carA
	22	Gelidium elegans	cbbX
		Cyanidium caldarium	cbbX
		Galdieria sulphuraria	cbbX
		Gelidium vagum	cbbX
		Gracilaria chilensis	cbbX
		Gracilaria salicornia	cbbX
		Gracilaria tenuistipitata	cbbX
		Grateloupia taiwanensis	cfxQ
		Porphyra pulchra	cbbX
		Porphyra purpurea	cbbX
		Porphyra umbilicalis	cbbX
		Porphyridium purpureum	cbbX
		Pyropia fucicola	cbbX
		Pyropia haitanensis	cbbX
		Pyropia kanakaensis	cbbX
		Pyropia perforata	cbbX
		Pyropia yezoensis	cbbX
		Sporolithon durum	cbbX
		Calliarthron tuberculosum	cbbX
		Chondrus crispus	cbbX
		Cyanidioschyzon merolae	cbbX
	23	Gelidium elegans	ccdA
		Gelidium vagum	ccdA
		Gracilaria chilensis	dsbD
		Gracilaria salicornia	dsbD
		Gracilaria tenuistipitata	dsbD
		Grateloupia taiwanensis	gene
		Porphyra pulchra	ORF240
		Porphyra purpurea	ORF240
		Porphyra umbilicalis	orf240
		Porphyridium purpureum	ccdA
		Pyropia fucicola	orf240
		Pyropia haitanensis	ORF240
		Pyropia kanakaensis	orf240
		Pyropia perforata	orf240
		Pyropia yezoensis	ORF240
		Sporolithon durum	ccdA
		Calliarthron tuberculosum	ccdA
		Chondrus crispus	ccdA
	24	Gelidium elegans	Ccr_ORF64
		Gelidium vagum	Ccr_ORF64
		Gracilaria chilensis	ORF65
		Gracilaria salicornia	ycf65
		Gracilaria tenuistipitata	ORF65
		Grateloupia taiwanensis	ORF58
		Porphyra pulchra	ORF58
		Porphyra purpurea	ORF58
		Porphyra umbilicalis	orf58
		Pyropia fucicola	orf58
		Pyropia haitanensis	ORF58
		Pyropia kanakaensis	orf58
		Pyropia perforata	orf58
		Pyropia yezoensis	ORF58
		Sporolithon durum	ORF65
		Calliarthron tuberculosum	ORF65
		Chondrus crispus	Ccr_ORF64
	25	Gelidium elegans	ccs1
		Cyanidium caldarium	ccs1
		Galdieria sulphuraria	ccs1
		Gelidium vagum	ccs1
		Gracilaria chilensis	ccs1
		Gracilaria salicornia	ccs1
		Gracilaria tenuistipitata	ccs1
		Grateloupia taiwanensis	ccs1
		Porphyra pulchra	ccs1
		Porphyra purpurea	ccs1
		Porphyra umbilicalis	ccs1
		Porphyridium purpureum	ycf44
		Pyropia fucicola	ccs1
		Pyropia haitanensis	ccs1
		Pyropia kanakaensis	ccs1
		Pyropia perforata	ccs1
		Pyropia yezoensis	ccs1
		Sporolithon durum	ccs1
		Calliarthron tuberculosum	ccs1
		Chondrus crispus	ccs1
		Cyanidioschyzon merolae	ccs1
	26	Gelidium elegans	ccsA
		Cyanidium caldarium	ccsA
		Galdieria sulphuraria	ccsA
		Gelidium vagum	ccsA
		Gracilaria chilensis	ccsA
		Gracilaria salicornia	ccsA
		Gracilaria tenuistipitata	ccsA
		Grateloupia taiwanensis	ccsA
		Porphyra pulchra	ccsA
		Porphyra purpurea	ccsA
		Porphyra umbilicalis	ccsA
		Porphyridium purpureum	ccsA
		Pyropia fucicola	ccsA
		Pyropia haitanensis	ccsA
		Pyropia kanakaensis	ccsA
		Pyropia perforata	ccsA
		Pyropia yezoensis	ccsA
		Sporolithon durum	ccsA
		Calliarthron tuberculosum	ccsA
		Chondrus crispus	ccsA
		Cyanidioschyzon merolae	ccsA
	27	Gelidium elegans	cemA
		Cyanidium caldarium	cemA
		Galdieria sulphuraria	cemA
		Gelidium vagum	cemA
		Gracilaria chilensis	cemA
		Gracilaria salicornia	cemA
		Gracilaria tenuistipitata	cemA
		Grateloupia taiwanensis	cemA
		Porphyra pulchra	cemA
		Porphyra purpurea	cemA
		Porphyra umbilicalis	cemA
		Porphyridium purpureum	cemA
		Pyropia fucicola	cemA
		Pyropia haitanensis	cemA
		Pyropia kanakaensis	cemA
		Pyropia perforata	cemA
		Pyropia yezoensis	cemA
		Sporolithon durum	cemA
		Calliarthron tuberculosum	cemA
		Chondrus crispus	cemA
		Cyanidioschyzon merolae	cemA
	28	Gelidium elegans	chlI
		Cyanidium caldarium	chlI
		Galdieria sulphuraria	chlI
		Gelidium vagum	chlI
		Gracilaria chilensis	chlI
		Gracilaria salicornia	chlI
		Gracilaria tenuistipitata	chlI
		Grateloupia taiwanensis	chlI
		Porphyra pulchra	chlI
		Porphyra purpurea	chlI
		Porphyra umbilicalis	chlI
		Porphyridium purpureum	chlI
		Pyropia fucicola	chlI
		Pyropia haitanensis	chlI
		Pyropia kanakaensis	chlI
		Pyropia perforata	chlI-2
		Pyropia yezoensis	chlI
		Sporolithon durum	chlI
		Calliarthron tuberculosum	chlI
		Chondrus crispus	chlI
		Cyanidioschyzon merolae	chlI
	29	Gelidium elegans	clpC
		Cyanidium caldarium	clpC
		Galdieria sulphuraria	clpC
		Gelidium vagum	clpC
		Gracilaria chilensis	clpC
		Gracilaria salicornia	clpC
		Gracilaria tenuistipitata	clpC
		Grateloupia taiwanensis	clpC
		Porphyra pulchra	clpC
		Porphyra purpurea	clpC
		Porphyra umbilicalis	clpC
		Porphyridium purpureum	clpC
		Pyropia fucicola	clpC
		Pyropia haitanensis	clpC
		Pyropia kanakaensis	clpC
		Pyropia perforata	clpC
		Pyropia yezoensis	clpC
		Sporolithon durum	clpC
		Calliarthron tuberculosum	clpC
		Chondrus crispus	clpC
		Cyanidioschyzon merolae	clpC
	30	Gelidium elegans	cpcA
		Cyanidium caldarium	cpcA
		Galdieria sulphuraria	cpcA
		Gelidium vagum	cpcA
		Gracilaria chilensis	cpcA
		Gracilaria salicornia	cpcA
		Gracilaria tenuistipitata	cpcA
		Grateloupia taiwanensis	cpcA
		Porphyra pulchra	cpcA
		Porphyra purpurea	cpcA
		Porphyra umbilicalis	cpcA
		Porphyridium purpureum	cpcA
		Pyropia fucicola	cpcA
		Pyropia haitanensis	cpcA
		Pyropia kanakaensis	cpcA
		Pyropia perforata	cpcA
		Pyropia yezoensis	cpcA
		Sporolithon durum	cpcA
		Calliarthron tuberculosum	cpcA
		Chondrus crispus	cpcA
		Cyanidioschyzon merolae	cpcA
	31	Gelidium elegans	cpcB
		Cyanidium caldarium	cpcB
		Galdieria sulphuraria	cpcB
		Gelidium vagum	cpcB
		Gracilaria chilensis	cpcB
		Gracilaria salicornia	cpcB
		Gracilaria tenuistipitata	cpcB
		Grateloupia taiwanensis	cpcB
		Porphyra pulchra	cpcB
		Porphyra purpurea	cpcB
		Porphyra umbilicalis	cpcB
		Porphyridium purpureum	cpcB
		Pyropia fucicola	cpcB
		Pyropia haitanensis	cpcB
		Pyropia kanakaensis	cpcB
		Pyropia perforata	cpcB
		Pyropia yezoensis	cpcB
		Sporolithon durum	cpcB
		Calliarthron tuberculosum	cpcB
		Chondrus crispus	cpcB
		Cyanidioschyzon merolae	cpcB
	32	Gelidium elegans	cpcG
		Cyanidium caldarium	cpcG
		Galdieria sulphuraria	cpcG
		Gelidium vagum	cpcG
		Gracilaria chilensis	cpcG
		Gracilaria salicornia	cpcG
		Gracilaria tenuistipitata	cpcG
		Grateloupia taiwanensis	cpcG
		Porphyra pulchra	cpcG
		Porphyra purpurea	cpcG
		Porphyra umbilicalis	cpcG
		Porphyridium purpureum	cpcG
		Pyropia fucicola	cpcG
		Pyropia haitanensis	cpcG
		Pyropia kanakaensis	cpcG
		Pyropia perforata	cpcG
		Pyropia yezoensis	cpcG
		Sporolithon durum	cpcG
		Calliarthron tuberculosum	cpcG
		Chondrus crispus	cpcG
		Cyanidioschyzon merolae	cpcG
	33	Gelidium elegans	cpeA
		Gelidium vagum	cpeA
		Gracilaria chilensis	cpeA
		Gracilaria salicornia	cpeA
		Gracilaria tenuistipitata	cpeA
		Grateloupia taiwanensis	cpeA
		Porphyra pulchra	cpeA
		Porphyra purpurea	cpeA
		Porphyra umbilicalis	cpeA
		Porphyridium purpureum	cpeA
		Pyropia fucicola	cpeA
		Pyropia haitanensis	cpeA
		Pyropia kanakaensis	cpeA
		Pyropia perforata	cpeA
		Pyropia yezoensis	cpeA
		Sporolithon durum	cpeA
		Calliarthron tuberculosum	cpeA
		Chondrus crispus	cpeA
	34	Gelidium elegans	cpeB
		Gelidium vagum	cpeB
		Gracilaria chilensis	cpeB
		Gracilaria salicornia	cpeB
		Gracilaria tenuistipitata	cpeB
		Grateloupia taiwanensis	cpeB
		Porphyra pulchra	cpeB
		Porphyra purpurea	cpeB
		Porphyra umbilicalis	cpeB
		Porphyridium purpureum	cpeB
		Pyropia fucicola	cpeB
		Pyropia haitanensis	cpeB
		Pyropia kanakaensis	cpeB
		Pyropia perforata	cpeB
		Pyropia yezoensis	cpeB
		Sporolithon durum	cpeB
		Calliarthron tuberculosum	cpeB
		Chondrus crispus	cpeB
	35	Gelidium elegans	dnaB
		Cyanidium caldarium	dnaB
		Galdieria sulphuraria	dnaB
		Gelidium vagum	dnaB
		Gracilaria chilensis	dnaB
		Gracilaria salicornia	dnaB
		Gracilaria tenuistipitata	dnaB
		Grateloupia taiwanensis	dnaB
		Porphyra pulchra	dnaB
		Porphyra purpurea	dnaB
		Porphyra umbilicalis	dnaB
		Pyropia fucicola	dnaB
		Pyropia haitanensis	dnaB
		Pyropia kanakaensis	dnaB
		Pyropia perforata	dnaB
		Pyropia yezoensis	dnaB
		Calliarthron tuberculosum	dnaB
		Chondrus crispus	dnaB
		Cyanidioschyzon merolae	dnaB
		Porphyridium purpureum	dnaB
	36	Gelidium elegans	dnaK
		Cyanidium caldarium	dnaK
		Galdieria sulphuraria	dnaK
		Gelidium vagum	dnaK
		Gracilaria chilensis	dnaK
		Gracilaria salicornia	dnaK
		Gracilaria tenuistipitata	dnaK
		Grateloupia taiwanensis	dnaK
		Porphyra pulchra	dnaK
		Porphyra purpurea	dnaK
		Porphyra umbilicalis	dnaK
		Pyropia fucicola	dnaK
		Pyropia haitanensis	dnaK
		Pyropia kanakaensis	dnaK
		Pyropia perforata	dnaK
		Pyropia yezoensis	dnaK
		Sporolithon durum	dnaK
		Calliarthron tuberculosum	dnaK
		Chondrus crispus	dnaK
		Cyanidioschyzon merolae	dnaK
		Porphyridium purpureum	dnaK
	37	Gelidium elegans	fabH
		Gelidium vagum	fabH
		Gracilaria chilensis	fabH
		Gracilaria salicornia	fabH
		Gracilaria tenuistipitata	fabH
		Grateloupia taiwanensis	fabH
		Porphyra pulchra	fabH
		Porphyra purpurea	fabH
		Porphyra umbilicalis	fabH
		Porphyridium purpureum	fabH
		Pyropia fucicola	fabH
		Pyropia haitanensis	fabH
		Pyropia kanakaensis	fabH
		Pyropia perforata	fabH
		Pyropia yezoensis	fabH
		Sporolithon durum	fabH
		Calliarthron tuberculosum	fabH
		Chondrus crispus	fabH
	38	Gelidium elegans	ftrB
		Cyanidium caldarium	ftrB
		Galdieria sulphuraria	ftrB
		Gelidium vagum	ftrB
		Gracilaria chilensis	ftrB
		Gracilaria salicornia	ftrB
		Gracilaria tenuistipitata	ftrB
		Grateloupia taiwanensis	ftrB
		Porphyra pulchra	ftrB
		Porphyra purpurea	ftrB
		Porphyra umbilicalis	ftrB
		Porphyridium purpureum	ftrB
		Pyropia fucicola	ftrB
		Pyropia haitanensis	ftrB
		Pyropia kanakaensis	ftrB
		Pyropia perforata	ftrB
		Pyropia yezoensis	ftrB
		Sporolithon durum	ftrB
		Calliarthron tuberculosum	ftrB
		Chondrus crispus	ftrB
		Cyanidioschyzon merolae	ftrB
	39	Gelidium elegans	ftsH
		Cyanidium caldarium	ftsH
		Galdieria sulphuraria	ftsH
		Gelidium vagum	ftsH
		Gracilaria chilensis	ftsH
		Gracilaria salicornia	ftsH
		Gracilaria tenuistipitata	ftsH
		Grateloupia taiwanensis	ftsH
		Porphyra pulchra	ftsH
		Porphyra purpurea	ftsH
		Porphyra umbilicalis	ftsH
		Porphyridium purpureum	ftsH
		Pyropia fucicola	ftsH
		Pyropia haitanensis	ftsH
		Pyropia kanakaensis	ftsH
		Pyropia perforata	ftsH
		Pyropia yezoensis	ftsH
		Sporolithon durum	ftsH
		Calliarthron tuberculosum	ftsH
		Chondrus crispus	ftsH
		Cyanidioschyzon merolae	ftsH
	40	Gelidium elegans	gltB
		Cyanidium caldarium	gltB
		Galdieria sulphuraria	gltB
		Gelidium vagum	gltB
		Gracilaria chilensis	gltB
		Gracilaria salicornia	gltB
		Gracilaria tenuistipitata	gltB
		Grateloupia taiwanensis	gltB
		Porphyra pulchra	gltB
		Porphyra purpurea	gltB
		Porphyra umbilicalis	gltB
		Porphyridium purpureum	gltB
		Pyropia fucicola	gltB
		Pyropia haitanensis	gltB
		Pyropia kanakaensis	gltB
		Pyropia perforata	gltB
		Pyropia yezoensis	gltB
		Sporolithon durum	gltB
		Calliarthron tuberculosum	gltB
		Chondrus crispus	gltB
		Cyanidioschyzon merolae	gltB
	41	Gelidium elegans	groEL
		Cyanidium caldarium	groEL
		Galdieria sulphuraria	groEL
		Gelidium vagum	groEL
		Gracilaria chilensis	groEL
		Gracilaria salicornia	groEL
		Gracilaria tenuistipitata	groEL
		Grateloupia taiwanensis	groEL
		Porphyra pulchra	groEL
		Porphyra purpurea	groEL
		Porphyra umbilicalis	groEL
		Porphyridium purpureum	groEL
		Pyropia fucicola	groEL
		Pyropia haitanensis	groEL
		Pyropia kanakaensis	groEL
		Pyropia perforata	groEL
		Pyropia yezoensis	groEL
		Sporolithon durum	groEL
		Calliarthron tuberculosum	groEL
		Chondrus crispus	groEL
		Cyanidioschyzon merolae	groEL
	42	Gelidium elegans	ilvB
		Cyanidium caldarium	ilvB
		Galdieria sulphuraria	ilvB
		Gelidium vagum	ilvB
		Gracilaria chilensis	ilvB
		Gracilaria salicornia	ilvB
		Gracilaria tenuistipitata	ilvB
		Grateloupia taiwanensis	ilvB
		Porphyra pulchra	ilvB
		Porphyra purpurea	ilvB
		Porphyra umbilicalis	ilvB
		Porphyridium purpureum	ilvB
		Pyropia fucicola	ilvB
		Pyropia haitanensis	ilvB
		Pyropia kanakaensis	ilvB
		Pyropia perforata	ilvB
		Pyropia yezoensis	ilvB
		Sporolithon durum	ilvB
		Calliarthron tuberculosum	ilvB
		Chondrus crispus	ilvB
		Cyanidioschyzon merolae	ilvB
	43	Gelidium elegans	ilvH
		Cyanidium caldarium	ilvH
		Galdieria sulphuraria	ilvH
		Gelidium vagum	ilvH
		Gracilaria chilensis	ilvH
		Gracilaria salicornia	ilvH
		Gracilaria tenuistipitata	ilvH
		Grateloupia taiwanensis	ilvH
		Porphyra pulchra	ilvH
		Porphyra purpurea	ilvH
		Porphyra umbilicalis	ilvH
		Porphyridium purpureum	ilvH
		Pyropia fucicola	ilvH
		Pyropia haitanensis	ilvH
		Pyropia kanakaensis	ilvH
		Pyropia perforata	ilvH
		Pyropia yezoensis	ilvH
		Sporolithon durum	ilvH
		Calliarthron tuberculosum	ilvH
		Chondrus crispus	ilvH
		Cyanidioschyzon merolae	ilvH
	44	Gelidium elegans	infB
		Galdieria sulphuraria	infB
		Gelidium vagum	infB
		Gracilaria chilensis	infB
		Gracilaria salicornia	infB
		Gracilaria tenuistipitata	infB
		Grateloupia taiwanensis	infB
		Porphyra pulchra	infB
		Porphyra purpurea	infB
		Porphyra umbilicalis	infB
		Porphyridium purpureum	infB
		Pyropia fucicola	infB
		Pyropia haitanensis	infB
		Pyropia kanakaensis	infB
		Pyropia perforata	infB
		Pyropia yezoensis	infB
		Sporolithon durum	infB
		Calliarthron tuberculosum	infB
		Chondrus crispus	infB
		Cyanidioschyzon merolae	infB
	45	Gelidium elegans	infC
		Cyanidium caldarium	infC
		Galdieria sulphuraria	infC
		Gelidium vagum	infC
		Gracilaria chilensis	infC
		Gracilaria salicornia	infC
		Gracilaria tenuistipitata	infC
		Grateloupia taiwanensis	infC
		Porphyra pulchra	infC
		Porphyra purpurea	infC
		Porphyra umbilicalis	infC
		Pyropia fucicola	infC
		Pyropia haitanensis	infC
		Pyropia kanakaensis	infC
		Pyropia perforata	infC
		Pyropia yezoensis	infC
		Sporolithon durum	infC
		Calliarthron tuberculosum	infC
		Chondrus crispus	infC
		Cyanidioschyzon merolae	infC
		Porphyridium purpureum	infC
	46	Gelidium elegans	moeB
		Cyanidium caldarium	chlN
		Galdieria sulphuraria	moeB
		Gelidium vagum	moeB
		Gracilaria chilensis	moeB
		Gracilaria salicornia	moeB
		Gracilaria tenuistipitata	moeB
		Grateloupia taiwanensis	moeB
		Porphyra pulchra	moeB
		Porphyra purpurea	ORF382
		Porphyra umbilicalis	orf383
		Porphyridium purpureum	moeB
		Pyropia fucicola	moeB
		Pyropia haitanensis	ORF382
		Pyropia kanakaensis	moeB
		Pyropia perforata	moeB
		Pyropia yezoensis	ORF382
		Sporolithon durum	moeB
		Calliarthron tuberculosum	moeB
		Chondrus crispus	moeB
		Cyanidioschyzon merolae	moeB
	47	Gelidium elegans	nblA
		Cyanidium caldarium	ycf18
		Galdieria sulphuraria	nblA
		Gelidium vagum	nblA
		Gracilaria chilensis	nblA
		Gracilaria salicornia	nblA
		Gracilaria tenuistipitata	nblA
		Grateloupia taiwanensis	nblA
		Porphyra pulchra	nblA
		Porphyra purpurea	ycf18
		Porphyra umbilicalis	ycf18
		Porphyridium purpureum	nblA
		Pyropia fucicola	nblA
		Pyropia haitanensis	ycf18
		Pyropia kanakaensis	nblA
		Pyropia perforata	nblA
		Pyropia yezoensis	ycf18
		Sporolithon durum	nblA
		Calliarthron tuberculosum	nblA
		Chondrus crispus	nblA
		Cyanidioschyzon merolae	nblA
	48	Gelidium elegans	ntcA
		Cyanidium caldarium	ntcA
		Galdieria sulphuraria	ntcA
		Gelidium vagum	ntcA
		Gracilaria chilensis	ntcA
		Gracilaria salicornia	ntcA
		Gracilaria tenuistipitata	ntcA
		Grateloupia taiwanensis	ntcA
		Porphyra pulchra	ntcA
		Porphyra purpurea	ycf28
		Porphyra umbilicalis	ycf28
		Porphyridium purpureum	ntcA
		Pyropia fucicola	ycf28
		Pyropia haitanensis	ycf28
		Pyropia kanakaensis	ycf28
		Pyropia perforata	ycf28
		Pyropia yezoensis	ycf28
		Sporolithon durum	ntcA
		Calliarthron tuberculosum	ntcA
		Chondrus crispus	ntcA
		Cyanidioschyzon merolae	ycf28
	49	Gelidium elegans	odpA
		Cyanidium caldarium	odpA
		Galdieria sulphuraria	odpA
		Gelidium vagum	odpA
		Gracilaria chilensis	odpA
		Gracilaria salicornia	odpA
		Gracilaria tenuistipitata	odpA
		Grateloupia taiwanensis	odpA
		Porphyra pulchra	odpA
		Porphyra purpurea	odpA
		Porphyra umbilicalis	odpA
		Porphyridium purpureum	odpA
		Pyropia fucicola	odpA
		Pyropia haitanensis	odpA
		Pyropia kanakaensis	odpA
		Pyropia perforata	odpA
		Pyropia yezoensis	odpA
		Sporolithon durum	odpA
		Calliarthron tuberculosum	pdhA
		Chondrus crispus	pdhA
		Cyanidioschyzon merolae	odpA
	50	Gelidium elegans	odpB
		Cyanidium caldarium	odpB
		Galdieria sulphuraria	odpB
		Gelidium vagum	odpB
		Gracilaria chilensis	odpB
		Gracilaria salicornia	odpB
		Gracilaria tenuistipitata	odpB
		Grateloupia taiwanensis	odpB
		Porphyra pulchra	odpB
		Porphyra purpurea	odpB
		Porphyra umbilicalis	odpB
		Porphyridium purpureum	odpB
		Pyropia fucicola	odpB
		Pyropia haitanensis	odpB
		Pyropia kanakaensis	odpB
		Pyropia perforata	odpB
		Pyropia yezoensis	odpB
		Sporolithon durum	odpB
		Calliarthron tuberculosum	pdhB
		Chondrus crispus	pdhB
		Cyanidioschyzon merolae	odpB
	51	Gelidium elegans	ORF621
		Gelidium vagum	ORF614
		Gracilaria chilensis	ORF220
		Gracilaria salicornia	gene
		Gracilaria tenuistipitata	ORF220
		Grateloupia taiwanensis	ORF621
		Porphyra pulchra	ORF621
		Porphyra purpurea	ORF621
		Pyropia fucicola	orf621
		Pyropia haitanensis	ORF621
		Pyropia kanakaensis	orf621
		Pyropia perforata	orf621
		Pyropia yezoensis	ORF621
		Sporolithon durum	ORF408
		Calliarthron tuberculosum	ORF700
		Chondrus crispus	Ccr_ORF745
		Porphyridium purpureum	ORF770
	52	Gelidium elegans	pbsA
		Gelidium vagum	pbsA
		Gracilaria salicornia	pbsA
		Gracilaria tenuistipitata	pbsA
		Grateloupia taiwanensis	pbsA
		Porphyra pulchra	pbsA
		Porphyra purpurea	pbsA
		Porphyra umbilicalis	pbsA
		Porphyridium purpureum	pbsA
		Pyropia fucicola	pbsA
		Pyropia haitanensis	pbsA
		Pyropia kanakaensis	pbsA
		Pyropia perforata	pbsA
		Pyropia yezoensis	pbsA
		Sporolithon durum	pbsA
		Calliarthron tuberculosum	pbsA
		Chondrus crispus	pbsA
	53	Gelidium elegans	petA
		Cyanidium caldarium	petA
		Galdieria sulphuraria	petA
		Gelidium vagum	petA
		Gracilaria chilensis	petA
		Gracilaria salicornia	petA
		Gracilaria tenuistipitata	petA
		Grateloupia taiwanensis	petA
		Porphyra pulchra	petA
		Porphyra purpurea	petA
		Porphyra umbilicalis	petA
		Porphyridium purpureum	petA
		Pyropia fucicola	petA
		Pyropia haitanensis	petA
		Pyropia kanakaensis	petA
		Pyropia perforata	petA
		Pyropia yezoensis	petA
		Sporolithon durum	petA
		Calliarthron tuberculosum	petA
		Chondrus crispus	petA
		Cyanidioschyzon merolae	petA
	54	Gelidium elegans	petB
		Cyanidium caldarium	petB
		Galdieria sulphuraria	petB
		Gelidium vagum	petB
		Gracilaria chilensis	petB
		Gracilaria salicornia	petB
		Gracilaria tenuistipitata	petB
		Grateloupia taiwanensis	petB
		Porphyra pulchra	petB
		Porphyra purpurea	petB
		Porphyra umbilicalis	petB
		Porphyridium purpureum	petB
		Pyropia fucicola	petB
		Pyropia haitanensis	petB
		Pyropia kanakaensis	petB
		Pyropia perforata	petB
		Pyropia yezoensis	petB
		Sporolithon durum	petB
		Calliarthron tuberculosum	petB
		Chondrus crispus	petB
		Cyanidioschyzon merolae	petB
	55	Gelidium elegans	petD
		Cyanidium caldarium	petD
		Galdieria sulphuraria	petD
		Gelidium vagum	petD
		Gracilaria chilensis	petD
		Gracilaria salicornia	petD
		Gracilaria tenuistipitata	petD
		Grateloupia taiwanensis	petD
		Porphyra pulchra	petD
		Porphyra purpurea	petD
		Porphyra umbilicalis	petD
		Porphyridium purpureum	petD
		Pyropia fucicola	petD
		Pyropia haitanensis	petD
		Pyropia kanakaensis	petD
		Pyropia perforata	petD
		Pyropia yezoensis	petD
		Sporolithon durum	petD
		Calliarthron tuberculosum	petD
		Chondrus crispus	petD
		Cyanidioschyzon merolae	petD
	56	Gelidium elegans	petF
		Cyanidium caldarium	petF
		Galdieria sulphuraria	petF
		Gelidium vagum	petF
		Gracilaria chilensis	petF
		Gracilaria salicornia	petF
		Gracilaria tenuistipitata	petF
		Grateloupia taiwanensis	petF
		Porphyra pulchra	petF
		Porphyra purpurea	petF
		Porphyra umbilicalis	petF
		Porphyridium purpureum	petF
		Pyropia fucicola	petF
		Pyropia haitanensis	petF
		Pyropia kanakaensis	petF
		Pyropia perforata	petF
		Pyropia yezoensis	petF
		Sporolithon durum	petF
		Calliarthron tuberculosum	petF
		Chondrus crispus	petF
		Cyanidioschyzon merolae	petF
	57	Gelidium elegans	petG
		Cyanidium caldarium	petG
		Galdieria sulphuraria	petG
		Gelidium vagum	petG
		Gracilaria chilensis	petG
		Gracilaria salicornia	petG
		Gracilaria tenuistipitata	petG
		Grateloupia taiwanensis	petG
		Porphyra pulchra	petG
		Porphyra purpurea	petG
		Porphyra umbilicalis	petG
		Porphyridium purpureum	petG
		Pyropia fucicola	petG
		Pyropia haitanensis	petG
		Pyropia kanakaensis	petG
		Pyropia perforata	petG
		Pyropia yezoensis	petG
		Sporolithon durum	petG
		Calliarthron tuberculosum	petG
		Chondrus crispus	petG
		Cyanidioschyzon merolae	petG
	58	Gelidium elegans	petJ
		Cyanidium caldarium	petJ
		Galdieria sulphuraria	petJ
		Gelidium vagum	petJ
		Gracilaria chilensis	petJ
		Gracilaria salicornia	petJ
		Gracilaria tenuistipitata	petJ
		Grateloupia taiwanensis	petJ
		Porphyra pulchra	petJ
		Porphyra purpurea	petJ
		Porphyra umbilicalis	petJ
		Porphyridium purpureum	petJ
		Pyropia fucicola	petJ
		Pyropia haitanensis	petJ
		Pyropia kanakaensis	petJ
		Pyropia perforata	petJ
		Pyropia yezoensis	petJ
		Sporolithon durum	petJ
		Calliarthron tuberculosum	petJ
		Chondrus crispus	petJ
		Cyanidioschyzon merolae	petJ
	59	Gelidium elegans	petL
		Gelidium vagum	petL
		Gracilaria chilensis	petL
		Grateloupia taiwanensis	petL
		Porphyra purpurea	ycf7
		Porphyra umbilicalis	ycf7
		Pyropia haitanensis	ycf7
		Pyropia perforata	petL
		Pyropia yezoensis	ycf7
		Calliarthron tuberculosum	petL
		Chondrus crispus	petL
		Cyanidioschyzon merolae	petL
		Galdieria sulphuraria	petL
		Gracilaria salicornia	petL
		Gracilaria tenuistipitata	petL
		Sporolithon durum	petL
		Porphyridium purpureum	petL
		Pyropia fucicola	petL
	60	Gelidium elegans	petN
		Cyanidium caldarium	petN
		Galdieria sulphuraria	petN
		Gelidium vagum	petN
		Gracilaria chilensis	petN
		Gracilaria salicornia	petN
		Gracilaria tenuistipitata	petN
		Grateloupia taiwanensis	petN
		Porphyra pulchra	petN
		Porphyra purpurea	petN
		Porphyra umbilicalis	petN
		Porphyridium purpureum	petN
		Pyropia fucicola	petN
		Pyropia haitanensis	petN
		Pyropia kanakaensis	petN
		Pyropia perforata	petN
		Pyropia yezoensis	petN
		Sporolithon durum	petN
		Calliarthron tuberculosum	petN
		Chondrus crispus	petN
		Cyanidioschyzon merolae	petN
	61	Gelidium elegans	pgmA
		Gelidium vagum	pgmA
		Gracilaria chilensis	pgmA
		Gracilaria salicornia	pgmA
		Gracilaria tenuistipitata	pgmA
		Grateloupia taiwanensis	pgmA
		Porphyra pulchra	pgmA
		Porphyra purpurea	pgmA
		Porphyra umbilicalis	pgmA
		Pyropia fucicola	pgmA
		Pyropia haitanensis	pgmA
		Pyropia kanakaensis	pgmA
		Pyropia perforata	pgmA
		Pyropia yezoensis	pgmA
		Sporolithon durum	pgmA
		Calliarthron tuberculosum	pgmA
		Chondrus crispus	pgmA
	62	Gelidium elegans	preA
		Cyanidium caldarium	preA
		Galdieria sulphuraria	preA
		Gelidium vagum	preA
		Gracilaria chilensis	preA
		Gracilaria salicornia	preA
		Gracilaria tenuistipitata	preA
		Grateloupia taiwanensis	preA
		Porphyra pulchra	preA
		Porphyra purpurea	preA
		Porphyra umbilicalis	preA
		Pyropia fucicola	preA
		Pyropia haitanensis	preA
		Pyropia kanakaensis	preA
		Pyropia perforata	preA
		Pyropia yezoensis	preA
		Sporolithon durum	preA
		Calliarthron tuberculosum	preA
		Chondrus crispus	preA
		Cyanidioschyzon merolae	preA
		Porphyridium purpureum	preA
	63	Gelidium elegans	psaA
		Cyanidium caldarium	psaA
		Galdieria sulphuraria	psaA
		Gelidium vagum	psaA
		Gracilaria chilensis	psaA
		Gracilaria salicornia	psaA
		Gracilaria tenuistipitata	psaA
		Grateloupia taiwanensis	psaA
		Porphyra pulchra	psaA
		Porphyra purpurea	psaA
		Porphyra umbilicalis	psaA
		Porphyridium purpureum	psaA
		Pyropia fucicola	psaA
		Pyropia haitanensis	psaA
		Pyropia kanakaensis	psaA
		Pyropia perforata	psaA
		Pyropia yezoensis	psaA
		Sporolithon durum	psaA
		Calliarthron tuberculosum	psaA
		Chondrus crispus	psaA
		Cyanidioschyzon merolae	psaA
	64	Gelidium elegans	psaB
		Cyanidium caldarium	psaB
		Galdieria sulphuraria	psaB
		Gelidium vagum	psaB
		Gracilaria chilensis	psaB
		Gracilaria salicornia	psaB
		Gracilaria tenuistipitata	psaB
		Grateloupia taiwanensis	psaB
		Porphyra pulchra	psaB
		Porphyra purpurea	psaB
		Porphyra umbilicalis	psaB
		Porphyridium purpureum	psaB
		Pyropia fucicola	psaB
		Pyropia haitanensis	psaB
		Pyropia kanakaensis	psaB
		Pyropia perforata	psaB
		Pyropia yezoensis	psaB
		Sporolithon durum	psaB
		Calliarthron tuberculosum	psaB
		Chondrus crispus	psaB
		Cyanidioschyzon merolae	psaB
	65	Gelidium elegans	psaC
		Cyanidium caldarium	psaC
		Galdieria sulphuraria	psaC
		Gelidium vagum	psaC
		Gracilaria chilensis	psaC
		Gracilaria salicornia	psaC
		Gracilaria tenuistipitata	psaC
		Grateloupia taiwanensis	psaC
		Porphyra pulchra	psaC
		Porphyra purpurea	psaC
		Porphyra umbilicalis	psaC
		Porphyridium purpureum	psaC
		Pyropia fucicola	psaC
		Pyropia haitanensis	psaC
		Pyropia kanakaensis	psaC
		Pyropia perforata	psaC
		Pyropia yezoensis	psaC
		Sporolithon durum	psaC
		Calliarthron tuberculosum	psaC
		Chondrus crispus	psaC
		Cyanidioschyzon merolae	psaC
	66	Gelidium elegans	psaD
		Cyanidium caldarium	psaD
		Galdieria sulphuraria	psaD
		Gelidium vagum	psaD
		Gracilaria chilensis	psaD
		Gracilaria salicornia	psaD
		Gracilaria tenuistipitata	psaD
		Grateloupia taiwanensis	psaD
		Porphyra pulchra	psaD
		Porphyra purpurea	psaD
		Porphyra umbilicalis	psaD
		Porphyridium purpureum	psaD
		Pyropia fucicola	psaD
		Pyropia haitanensis	psaD
		Pyropia kanakaensis	psaD
		Pyropia perforata	psaD
		Pyropia yezoensis	psaD
		Sporolithon durum	psaD
		Calliarthron tuberculosum	psaD
		Chondrus crispus	psaD
		Cyanidioschyzon merolae	psaD
	67	Gelidium elegans	psaE
		Cyanidium caldarium	psaE
		Galdieria sulphuraria	psaE
		Gelidium vagum	psaE
		Gracilaria chilensis	psaE
		Gracilaria salicornia	psaE
		Gracilaria tenuistipitata	psaE
		Grateloupia taiwanensis	psaE
		Porphyra pulchra	psaE
		Porphyra purpurea	psaE
		Porphyra umbilicalis	psaE
		Porphyridium purpureum	psaE
		Pyropia fucicola	psaE
		Pyropia haitanensis	psaE
		Pyropia kanakaensis	psaE
		Pyropia perforata	psaE
		Pyropia yezoensis	psaE
		Sporolithon durum	psaE
		Calliarthron tuberculosum	psaE
		Chondrus crispus	psaE
		Cyanidioschyzon merolae	psaE
	68	Gelidium elegans	psaF
		Cyanidium caldarium	psaF
		Galdieria sulphuraria	psaF
		Gelidium vagum	psaF
		Gracilaria chilensis	psaF
		Gracilaria salicornia	psaF
		Gracilaria tenuistipitata	psaF
		Grateloupia taiwanensis	psaF
		Porphyra pulchra	psaF
		Porphyra purpurea	psaF
		Porphyra umbilicalis	psaF
		Porphyridium purpureum	psaF
		Pyropia fucicola	psaF
		Pyropia haitanensis	psaF
		Pyropia kanakaensis	psaF
		Pyropia perforata	psaF
		Pyropia yezoensis	psaF
		Sporolithon durum	psaF
		Calliarthron tuberculosum	psaF
		Chondrus crispus	psaF
		Cyanidioschyzon merolae	psaF
	69	Gelidium elegans	psaI
		Cyanidium caldarium	psaI
		Galdieria sulphuraria	psaI
		Gelidium vagum	psaI
		Gracilaria chilensis	psaI
		Gracilaria salicornia	psaI
		Gracilaria tenuistipitata	psaI
		Grateloupia taiwanensis	psaI
		Porphyra pulchra	psaI
		Porphyra purpurea	psaI
		Porphyra umbilicalis	psaI
		Porphyridium purpureum	psaI
		Pyropia fucicola	psaI
		Pyropia haitanensis	psaI
		Pyropia kanakaensis	psaI
		Pyropia perforata	psaI
		Pyropia yezoensis	psaI
		Sporolithon durum	psaI
		Calliarthron tuberculosum	psaI
		Chondrus crispus	psaI
		Cyanidioschyzon merolae	psaI
	70	Gelidium elegans	psaJ
		Cyanidium caldarium	psaJ
		Galdieria sulphuraria	psaJ
		Gelidium vagum	psaJ
		Gracilaria chilensis	psaJ
		Gracilaria salicornia	psaJ
		Gracilaria tenuistipitata	psaJ
		Grateloupia taiwanensis	psaJ
		Porphyra pulchra	psaJ
		Porphyra purpurea	psaJ
		Porphyra umbilicalis	psaJ
		Porphyridium purpureum	psaJ
		Pyropia fucicola	psaJ
		Pyropia haitanensis	psaJ
		Pyropia kanakaensis	psaJ
		Pyropia perforata	psaJ
		Pyropia yezoensis	psaJ
		Sporolithon durum	psaJ
		Calliarthron tuberculosum	psaJ
		Chondrus crispus	psaJ
		Cyanidioschyzon merolae	psaJ
	71	Gelidium elegans	psaK
		Cyanidium caldarium	psaK
		Galdieria sulphuraria	psaK
		Gelidium vagum	psaK
		Gracilaria chilensis	psaK
		Gracilaria salicornia	psaK
		Gracilaria tenuistipitata	psaK
		Grateloupia taiwanensis	psaK
		Porphyra pulchra	psaK
		Porphyra purpurea	psaK
		Porphyra umbilicalis	psaK
		Porphyridium purpureum	psaK
		Pyropia fucicola	psaK
		Pyropia haitanensis	psaK
		Pyropia kanakaensis	psaK
		Pyropia perforata	psaK
		Pyropia yezoensis	psaK
		Sporolithon durum	psaK
		Calliarthron tuberculosum	psaK
		Chondrus crispus	psaK
		Cyanidioschyzon merolae	psaK
	72	Gelidium elegans	psaL
		Cyanidium caldarium	psaL
		Galdieria sulphuraria	psaL
		Gelidium vagum	psaL
		Gracilaria chilensis	psaL
		Gracilaria salicornia	psaL
		Gracilaria tenuistipitata	psaL
		Grateloupia taiwanensis	psaL
		Porphyra pulchra	psaL
		Porphyra purpurea	psaL
		Porphyra umbilicalis	psaL
		Porphyridium purpureum	psaL
		Pyropia fucicola	psaL
		Pyropia haitanensis	psaL
		Pyropia kanakaensis	psaL
		Pyropia perforata	psaL
		Pyropia yezoensis	psaL
		Sporolithon durum	psaL
		Calliarthron tuberculosum	psaL
		Chondrus crispus	psaL
		Cyanidioschyzon merolae	psaL
	73	Gelidium elegans	psaM
		Cyanidium caldarium	psaM
		Galdieria sulphuraria	psaM
		Gelidium vagum	psaM
		Gracilaria chilensis	psaM
		Gracilaria salicornia	psaM
		Gracilaria tenuistipitata	psaM
		Grateloupia taiwanensis	psaM
		Porphyra pulchra	psaM
		Porphyra purpurea	psaM
		Porphyra umbilicalis	psaM
		Porphyridium purpureum	psaM
		Pyropia fucicola	psaM
		Pyropia haitanensis	psaM
		Pyropia kanakaensis	psaM
		Pyropia perforata	psaM
		Pyropia yezoensis	psaM
		Sporolithon durum	psaM
		Calliarthron tuberculosum	psaM
		Chondrus crispus	psaM
		Cyanidioschyzon merolae	psaM
	74	Gelidium elegans	psb30
		Cyanidium caldarium	ycf12
		Galdieria sulphuraria	psb30
		Gelidium vagum	psb30
		Gracilaria chilensis	psb30
		Gracilaria salicornia	psb30
		Gracilaria tenuistipitata	ycf12
		Grateloupia taiwanensis	ycf12
		Porphyra pulchra	psb30
		Porphyra purpurea	ycf12
		Porphyra umbilicalis	ycf12
		Porphyridium purpureum	ycf12
		Pyropia fucicola	ycf12
		Pyropia haitanensis	ycf12
		Pyropia kanakaensis	ycf12
		Pyropia perforata	ycf12
		Pyropia yezoensis	ycf12
		Sporolithon durum	psb30
		Calliarthron tuberculosum	psb30
		Chondrus crispus	psb30
		Cyanidioschyzon merolae	ycf12
	75	Gelidium elegans	psbA
		Cyanidium caldarium	psbA
		Galdieria sulphuraria	psbA
		Gelidium vagum	psbA
		Gracilaria chilensis	psbA
		Gracilaria salicornia	psbA
		Gracilaria tenuistipitata	psbA
		Grateloupia taiwanensis	psbA
		Porphyra pulchra	psbA
		Porphyra purpurea	psbA
		Porphyra umbilicalis	psbA
		Porphyridium purpureum	psbA
		Pyropia fucicola	psbA
		Pyropia haitanensis	psbA
		Pyropia kanakaensis	psbA
		Pyropia perforata	psbA
		Pyropia yezoensis	psbA
		Sporolithon durum	psbA
		Calliarthron tuberculosum	psbA
		Chondrus crispus	psbA
		Cyanidioschyzon merolae	psbA
	76	Gelidium elegans	psbB
		Cyanidium caldarium	psbB
		Galdieria sulphuraria	psbB
		Gelidium vagum	psbB
		Gracilaria chilensis	psbB
		Gracilaria salicornia	psbB
		Gracilaria tenuistipitata	psbB
		Grateloupia taiwanensis	psbB
		Porphyra pulchra	psbB
		Porphyra purpurea	psbB
		Porphyra umbilicalis	psbB
		Porphyridium purpureum	psbB
		Pyropia fucicola	psi
		Pyropia haitanensis	psbB
		Pyropia kanakaensis	psi
		Pyropia perforata	psi
		Pyropia yezoensis	psbB
		Sporolithon durum	psbB
		Calliarthron tuberculosum	psbB
		Chondrus crispus	psbB
		Cyanidioschyzon merolae	psbB
	77	Gelidium elegans	psbC
		Cyanidium caldarium	psbC
		Galdieria sulphuraria	psbC
		Gelidium vagum	psbC
		Gracilaria chilensis	psbC
		Gracilaria salicornia	psbC
		Gracilaria tenuistipitata	psbC
		Grateloupia taiwanensis	psbC
		Porphyra pulchra	psbC
		Porphyra purpurea	psbC
		Porphyra umbilicalis	psbC
		Porphyridium purpureum	psbC
		Pyropia fucicola	psbC
		Pyropia haitanensis	psbC
		Pyropia kanakaensis	psbC
		Pyropia perforata	psbC
		Pyropia yezoensis	psbC
		Sporolithon durum	psbC
		Calliarthron tuberculosum	psbC
		Chondrus crispus	psbC
		Cyanidioschyzon merolae	psbC
	78	Gelidium elegans	psbD
		Cyanidium caldarium	psbD
		Galdieria sulphuraria	psbD
		Gelidium vagum	psbD
		Gracilaria chilensis	psbD
		Gracilaria salicornia	psbD
		Gracilaria tenuistipitata	psbD
		Grateloupia taiwanensis	psbD
		Porphyra pulchra	psbD
		Porphyra purpurea	psbD
		Porphyra umbilicalis	psbD
		Porphyridium purpureum	psbD
		Pyropia fucicola	psbD
		Pyropia haitanensis	psbD
		Pyropia kanakaensis	ompR	psbD gene
		Pyropia perforata	psbD
		Pyropia yezoensis	psbD
		Sporolithon durum	psbD
		Calliarthron tuberculosum	psbD
		Chondrus crispus	psbD
		Cyanidioschyzon merolae	psbD
	79	Gelidium elegans	psbE
		Cyanidium caldarium	psbE
		Galdieria sulphuraria	psbE
		Gelidium vagum	psbE
		Gracilaria chilensis	psbE
		Gracilaria salicornia	psbE
		Gracilaria tenuistipitata	psbE
		Grateloupia taiwanensis	psbE
		Porphyra pulchra	psbE
		Porphyra purpurea	psbE
		Porphyra umbilicalis	psbE
		Porphyridium purpureum	psbE
		Pyropia fucicola	psbE
		Pyropia haitanensis	psbE
		Pyropia kanakaensis	psbE
		Pyropia perforata	psbE
		Pyropia yezoensis	psbE
		Sporolithon durum	psbE
		Calliarthron tuberculosum	psbE
		Chondrus crispus	psbE
		Cyanidioschyzon merolae	psbE
	80	Gelidium elegans	psbF
		Cyanidium caldarium	psbF
		Galdieria sulphuraria	psbF
		Gelidium vagum	psbF
		Gracilaria chilensis	psbF
		Gracilaria salicornia	psbF
		Gracilaria tenuistipitata	psbF
		Grateloupia taiwanensis	psbF
		Porphyra pulchra	psbF
		Porphyra purpurea	psbF
		Porphyra umbilicalis	psbF
		Porphyridium purpureum	psbF
		Pyropia fucicola	psbF
		Pyropia haitanensis	psbF
		Pyropia kanakaensis	psbF
		Pyropia perforata	psbF
		Pyropia yezoensis	psbF
		Sporolithon durum	psbF
		Calliarthron tuberculosum	psbF
		Chondrus crispus	psbF
		Cyanidioschyzon merolae	psbF
	81	Gelidium elegans	psbH
		Cyanidium caldarium	psbH
		Galdieria sulphuraria	psbH
		Gelidium vagum	psbH
		Gracilaria chilensis	psbH
		Gracilaria salicornia	psbH
		Gracilaria tenuistipitata	psbH
		Grateloupia taiwanensis	psbH
		Porphyra pulchra	psbH
		Porphyra purpurea	psbH
		Porphyra umbilicalis	psbH
		Porphyridium purpureum	psbH
		Pyropia fucicola	psbH
		Pyropia haitanensis	psbH
		Pyropia kanakaensis	psbH
		Pyropia perforata	psbH
		Pyropia yezoensis	psbH
		Sporolithon durum	psbH
		Calliarthron tuberculosum	psbH
		Chondrus crispus	psbH
		Cyanidioschyzon merolae	psbH
	82	Gelidium elegans	psbI
		Cyanidium caldarium	psbI
		Galdieria sulphuraria	psbI
		Gelidium vagum	psbI
		Gracilaria chilensis	psbI
		Gracilaria salicornia	psbI
		Gracilaria tenuistipitata	psbI
		Grateloupia taiwanensis	psbI
		Porphyra pulchra	psbI
		Porphyra purpurea	psbI
		Porphyra umbilicalis	psbI
		Porphyridium purpureum	psbI
		Pyropia fucicola	psbI
		Pyropia haitanensis	psbI
		Pyropia kanakaensis	psbI
		Pyropia perforata	psbI
		Pyropia yezoensis	psbI
		Sporolithon durum	psbI
		Calliarthron tuberculosum	psbI
		Chondrus crispus	psbI
		Cyanidioschyzon merolae	psbI
	83	Gelidium elegans	psbJ
		Cyanidium caldarium	psbJ
		Galdieria sulphuraria	psbJ
		Gelidium vagum	psbJ
		Gracilaria chilensis	psbJ
		Gracilaria salicornia	psbJ
		Gracilaria tenuistipitata	psbJ
		Grateloupia taiwanensis	psbJ
		Porphyra pulchra	psbJ
		Porphyra purpurea	psbJ
		Porphyra umbilicalis	psbJ
		Pyropia fucicola	psbJ
		Pyropia haitanensis	psbJ
		Pyropia kanakaensis	psbJ
		Pyropia perforata	psbJ
		Pyropia yezoensis	psbJ
		Sporolithon durum	psbJ
		Calliarthron tuberculosum	psbJ
		Chondrus crispus	psbJ
		Cyanidioschyzon merolae	psbJ
		Porphyridium purpureum	psbJ
	84	Gelidium elegans	psbK
		Cyanidium caldarium	psbK
		Galdieria sulphuraria	psbK
		Gelidium vagum	psbK
		Gracilaria chilensis	psbK
		Gracilaria salicornia	psbK
		Gracilaria tenuistipitata	psbK
		Grateloupia taiwanensis	psbK
		Porphyra pulchra	psbK
		Porphyra purpurea	psbK
		Porphyra umbilicalis	psbK
		Porphyridium purpureum	psbK
		Pyropia fucicola	psbK
		Pyropia haitanensis	psbK
		Pyropia kanakaensis	psbK
		Pyropia perforata	psbK
		Pyropia yezoensis	psbK
		Sporolithon durum	psbK
		Calliarthron tuberculosum	psbK
		Chondrus crispus	psbK
		Cyanidioschyzon merolae	psbK
	85	Gelidium elegans	psbL
		Cyanidium caldarium	psbL
		Galdieria sulphuraria	psbL
		Gelidium vagum	psbL
		Gracilaria chilensis	psbL
		Gracilaria salicornia	psbL
		Gracilaria tenuistipitata	psbL
		Grateloupia taiwanensis	psbL
		Porphyra pulchra	psbL
		Porphyra purpurea	psbL
		Porphyra umbilicalis	psbL
		Porphyridium purpureum	psbL
		Pyropia fucicola	psbL
		Pyropia haitanensis	psbL
		Pyropia kanakaensis	psbL
		Pyropia perforata	psbL
		Pyropia yezoensis	psbL
		Sporolithon durum	psbL
		Calliarthron tuberculosum	psbL
		Chondrus crispus	psbL
		Cyanidioschyzon merolae	psbL
	86	Gelidium elegans	psbN
		Cyanidium caldarium	psbN
		Galdieria sulphuraria	psbN
		Gelidium vagum	psbN
		Gracilaria chilensis	psbN
		Gracilaria salicornia	psbN
		Gracilaria tenuistipitata	psbN
		Grateloupia taiwanensis	psbN
		Porphyra pulchra	psbN
		Porphyra purpurea	psbN
		Porphyra umbilicalis	psbN
		Porphyridium purpureum	psbN
		Pyropia fucicola	psbN
		Pyropia haitanensis	psbN
		Pyropia kanakaensis	psbN
		Pyropia perforata	psbN
		Pyropia yezoensis	psbN
		Sporolithon durum	psbN
		Calliarthron tuberculosum	psbN
		Chondrus crispus	psbN
		Cyanidioschyzon merolae	psbN
	87	Gelidium elegans	psbT
		Cyanidium caldarium	psbT
		Galdieria sulphuraria	psbT
		Gelidium vagum	psbT
		Gracilaria chilensis	psbT
		Gracilaria salicornia	psbT
		Gracilaria tenuistipitata	psbT
		Grateloupia taiwanensis	psbT
		Porphyra pulchra	psbT
		Porphyra purpurea	psbT
		Porphyra umbilicalis	psbT
		Porphyridium purpureum	psbT
		Pyropia fucicola	psbT
		Pyropia haitanensis	psbT
		Pyropia kanakaensis	psbT
		Pyropia perforata	psbT
		Pyropia yezoensis	psbT
		Sporolithon durum	psbT
		Calliarthron tuberculosum	psbT
		Chondrus crispus	psbT
		Cyanidioschyzon merolae	psbT
	88	Gelidium elegans	psbV
		Cyanidium caldarium	psbV
		Galdieria sulphuraria	psbV
		Gelidium vagum	psbV
		Gracilaria chilensis	psbV
		Gracilaria salicornia	psbV
		Gracilaria tenuistipitata	psbV
		Grateloupia taiwanensis	psbV
		Porphyra pulchra	psbV
		Porphyra purpurea	psbV
		Porphyra umbilicalis	psbV
		Porphyridium purpureum	psbV
		Pyropia fucicola	psbV
		Pyropia haitanensis	psbV
		Pyropia kanakaensis	psbV
		Pyropia perforata	psbV
		Pyropia yezoensis	psbV
		Sporolithon durum	psbV
		Calliarthron tuberculosum	psbV
		Chondrus crispus	psbV
		Cyanidioschyzon merolae	psbV
	89	Gelidium elegans	psbW
		Cyanidium caldarium	psbW
		Galdieria sulphuraria	psbW
		Gelidium vagum	psbW
		Gracilaria chilensis	psbW
		Gracilaria salicornia	psbW
		Gracilaria tenuistipitata	psbW
		Grateloupia taiwanensis	psb28
		Porphyra pulchra	psbW
		Porphyra purpurea	psbW
		Porphyra umbilicalis	psbW
		Porphyridium purpureum	psbW
		Pyropia fucicola	psbW
		Pyropia haitanensis	psbW
		Pyropia kanakaensis	psbW
		Pyropia perforata	psbW
		Pyropia yezoensis	psbW
		Sporolithon durum	psbW
		Calliarthron tuberculosum	psb28
		Chondrus crispus	psb28
		Cyanidioschyzon merolae	psbW
	90	Gelidium elegans	psbX
		Galdieria sulphuraria	psbX
		Gelidium vagum	psbX
		Gracilaria chilensis	psbX
		Gracilaria salicornia	psbX
		Gracilaria tenuistipitata	psbX
		Grateloupia taiwanensis	psbX
		Porphyra pulchra	psbX
		Porphyra purpurea	psbX
		Porphyra umbilicalis	psbX
		Porphyridium purpureum	psbX
		Pyropia fucicola	psbX
		Pyropia haitanensis	psbX
		Pyropia kanakaensis	psbX
		Pyropia perforata	psbX
		Pyropia yezoensis	psbX
		Sporolithon durum	psbX
		Calliarthron tuberculosum	psbX
		Chondrus crispus	psbX
		Cyanidioschyzon merolae	psbX
		Cyanidium caldarium	psbX
	91	Gelidium elegans	psbY
		Cyanidium caldarium	ycf32
		Galdieria sulphuraria	psbY
		Gelidium vagum	psbY
		Gracilaria chilensis	psbY
		Gracilaria salicornia	psbY
		Gracilaria tenuistipitata	ycf32
		Grateloupia taiwanensis	psbY
		Porphyra pulchra	psbY
		Porphyra purpurea	ycf32
		Porphyra umbilicalis	ycf32
		Porphyridium purpureum	psbY
		Pyropia fucicola	psbY
		Pyropia haitanensis	ycf32
		Pyropia kanakaensis	psbY
		Pyropia perforata	psbY
		Pyropia yezoensis	ycf32
		Sporolithon durum	psbY
		Calliarthron tuberculosum	psbY
		Chondrus crispus	psbY
		Cyanidioschyzon merolae	psbY
	92	Gelidium elegans	psbZ
		Cyanidium caldarium	ycf9
		Galdieria sulphuraria	psbZ
		Gelidium vagum	psbZ
		Gracilaria chilensis	psbZ
		Gracilaria salicornia	psbZ
		Gracilaria tenuistipitata	ycf9
		Grateloupia taiwanensis	psbZ
		Porphyra pulchra	psbZ
		Porphyra purpurea	psbZ
		Porphyra umbilicalis	psbZ
		Porphyridium purpureum	psbZ
		Pyropia fucicola	psbZ
		Pyropia haitanensis	psbZ
		Pyropia kanakaensis	psbZ
		Pyropia perforata	psbZ
		Pyropia yezoensis	psbZ
		Sporolithon durum	psbZ
		Calliarthron tuberculosum	psbZ
		Chondrus crispus	psbZ
		Cyanidioschyzon merolae	psbZ
	93	Gelidium elegans	rbcL
		Cyanidium caldarium	rbcL
		Galdieria sulphuraria	rbcL
		Gelidium vagum	rbcL
		Gracilaria chilensis	rbcL
		Gracilaria salicornia	rbcL
		Gracilaria tenuistipitata	rbcL
		Grateloupia taiwanensis	rbcL
		Porphyra pulchra	rbcL
		Porphyra purpurea	rbcL
		Porphyra umbilicalis	rbcL
		Porphyridium purpureum	rbcL
		Pyropia fucicola	rbcL
		Pyropia haitanensis	rbcL
		Pyropia kanakaensis	rbcL
		Pyropia perforata	rbcL
		Pyropia yezoensis	rbcL
		Sporolithon durum	rbcL
		Calliarthron tuberculosum	rbcL
		Chondrus crispus	rbcL
		Cyanidioschyzon merolae	rbcL
	94	Gelidium elegans	rbcR
		Cyanidium caldarium	rbcR
		Galdieria sulphuraria	rbcR
		Gelidium vagum	rbcR
		Gracilaria chilensis	rbcR
		Gracilaria salicornia	rbcR
		Gracilaria tenuistipitata	rbcR
		Grateloupia taiwanensis	rbcR
		Porphyra pulchra	rbcR
		Porphyra purpurea	rbcR
		Porphyra umbilicalis	rbcR
		Porphyridium purpureum	rbcR
		Pyropia fucicola	rbcR
		Pyropia haitanensis	rbcR
		Pyropia kanakaensis	rbcR
		Pyropia perforata	rbcR
		Pyropia yezoensis	rbcR
		Sporolithon durum	rbcR
		Calliarthron tuberculosum	rbcR
		Chondrus crispus	rbcR
		Cyanidioschyzon merolae	rbcR
	95	Gelidium elegans	rbcS
		Cyanidium caldarium	rbcS
		Galdieria sulphuraria	rbcS
		Gelidium vagum	rbcS
		Gracilaria chilensis	rbcS
		Gracilaria salicornia	rbcS
		Gracilaria tenuistipitata	rbcS
		Grateloupia taiwanensis	rbcS
		Porphyra pulchra	rbcS
		Porphyra purpurea	rbcS
		Porphyra umbilicalis	rbcS
		Porphyridium purpureum	rbcS
		Pyropia fucicola	rbcS
		Pyropia haitanensis	rbcs
		Pyropia kanakaensis	rbcS
		Pyropia perforata	rbcS
		Pyropia yezoensis	rbcs
		Sporolithon durum	rbcS
		Calliarthron tuberculosum	rbcS
		Chondrus crispus	rbcS
		Cyanidioschyzon merolae	rbcS
	96	Gelidium elegans	rne
		Gelidium vagum	rne
		Gracilaria chilensis	rne
		Gracilaria salicornia	rne
		Gracilaria tenuistipitata	rne
		Grateloupia taiwanensis	rne
		Porphyra pulchra	rne
		Porphyra purpurea	rne
		Porphyra umbilicalis	rne
		Porphyridium purpureum	rne
		Pyropia fucicola	rne
		Pyropia haitanensis	rne
		Pyropia kanakaensis	rne
		Pyropia perforata	rne
		Pyropia yezoensis	rne
		Sporolithon durum	rne
		Calliarthron tuberculosum	rne
		Chondrus crispus	rne
	97	Gelidium elegans	rpl11
		Cyanidium caldarium	rpl11
		Galdieria sulphuraria	rpl11
		Gelidium vagum	rpl11
		Gracilaria chilensis	rpl11
		Gracilaria salicornia	rpl11
		Gracilaria tenuistipitata	rpl11
		Grateloupia taiwanensis	rpl11
		Porphyra pulchra	rpl11
		Porphyra purpurea	rpl11
		Porphyra umbilicalis	rpl11
		Porphyridium purpureum	rpl11
		Pyropia fucicola	rpl11
		Pyropia haitanensis	rpl11
		Pyropia kanakaensis	rpl11
		Pyropia perforata	rpl11
		Pyropia yezoensis	rpl11
		Sporolithon durum	rpl11
		Calliarthron tuberculosum	rpl11
		Chondrus crispus	rpl11
		Cyanidioschyzon merolae	rpl11
	98	Gelidium elegans	rpl12
		Cyanidium caldarium	rpl12
		Galdieria sulphuraria	rpl12
		Gelidium vagum	rpl12
		Gracilaria chilensis	rpl12
[truncated: 1,962 more rows]

## Sheet: Table S4
	Table S4. Newly annotated genes from already published red algal plastid genomes. These genes have been overlooked, underestimated or mis-annotated in previous studies.
	Species	Genes and tRNA	Sequence information	Remarks
	Cyanidium caldarium	rps20 gene	>Cyanidium caldarium plastid rps20 GTGGCTAATAGTAAGTCAGCAAAAAAAAATATAAAAATTACAGAAAGAAACAAAGTCCTTAATCAAATTAATGTATCATGTATTAAAGCTTTAACTAAAAAGTATCTTCGACAAATAAATAATGATTCATTTGAGTCTAATTTATTGAACACCCTATATAGTAAAATTGACAAAGCAGCTAAAATGAATGTGTTTCACAAGAATAAAGCTAACCGTCTTAAATCAAAGCTCATAAAAAAGCTAAGCGGAACTAATGCCTACAAAATAACAAGATAA
		psbX gene	>Cyanidium caldarium plastid psbX ATGACACCAAGTTTGATTTCTTTTTTCTATAGTTTACTTTTAGGAACTATCATTGTCGTTTTACCATTAACAATAGCGCTTATATTAATTAGCCAAACTGATAAGCTAAAAAGAAATTTTTAG
	Porphyra umbilicalis	rpl29 gene	>Porphyra umbilicalis plastid rpl29 ATGACTTTACCTAAAATATTAGATGTTATACAACTGGACGATTCCTCTCTATCAAAAGAAATTATCGCAATCAAAAGACAGTTATTTGATTTAAGACTAAAAAGAGCAACAAGACAAGATTTTAAGCCTCATTTGTTCAAGCATTCAAAACATAGATTAGCTCAACTTTTAACGGTTGAAAAGTCCAGGGACCAGTCAAATTAA
	Pyropia fucicola	accB gene	>Pyropia fucicola plastid accB GTGCAAATTACTATTAAAAAATTACAAGACTTACTTTCGTCTGTACAAAGAAAAAAGATCCAGACACTAAAACTAAAACAAGATAAGTTTGAACTTCTATTAAATAAGAACTATAAAAAGGTCAACCAAGAAATTATACCTTCGCAGAAATCTGCTGTATTACAAAATAGTCCATCTACGATAATTAAATCAATAAATAATACAAAAAAATCTTCTGTTATTAATGAAGATCGTACAGAATGTGCCACTATTGTTTCTCCAATGGTTGGAACGTTTTATCATTCGCCTGCTCCTGGAGAAAAAATTTTTGTACAAGTTGGCGATGAGGTCAAATTCAATCAAACAGTTTGTATTATTGAAGCAATGAA…
		cpcA gene	>Pyropia fucicola plastid cpcA ATGAAGACTCCAATTACTGAAGCAATTGCATCTGCTGATAGCCAAGGTCGTTTTTTAAGCAACGGAGAATTACAAGCCATAAATGGTCGTTATCAAAGAGCCGCAGCTAGCCTAGGGGCAGCTCGTTCTTTAACTAATAATGCTCAACGACTAATTACTGGGGCAGCTCAATCCGTATATACTAAGTTCCCATATGTAACTCAAATGCCTGGTCCAACTTATGCATCTAGTGCAATTGGTAAAGCTAAATGTGCAAGAGACATTGGTTACTACCTACGAATGGTTACATATTGTTTAGTTGTTGGTGCTACAGGCCCAATGGATGAATATTTAGTTGCAGGGTTGGAAGAAATCAATCGCAGTTTTGA…
		cpcB gene	>Pyropia fucicola plastid cpcB ATGCTAGATGCATTCGCAAAAGTTGTAGCTCAAGCAGACGCACGCGGAGAATTTTTAAGTAATACACAACTAGATGCACTATCCAGTATGGTTGCAGAAGGTAATAAGCGCCTAGATGTTGTAAATAAAATTAACTCTAATGCTTCTGCAATTGTGACAAATTCTGCAAGAGCTCTATTCGCTGAGCAACCTCAGCTAATTCAGCCTGGTGGCAATGCTTATACGAGCAGACGTATGGCTGCTTGCTTAAGAGATATGGAAATTGTGCTGAGATATGTTAGTTATGCAATGATTGCAGGAGATTCTAGCGTATTAGACGATAGATGCTTAAATGGACTTAGAGAAACTTATCAAGCTCTAGGAACACC…
		petL gene	>Pyropia fucicola plastid petL ATGTCAGTTTTTCTAGGATATACAATATTTCTTGCTGCTTTTTTTGGGTTAGCAACAGGACTGTTTTTAGGGCTAAAAGCAATCAAGCTTATTTAA
		rpoZ gene	>Pyropia fucicola plastid rpoZ ATGAATCAGCATAACTCTTTAGATTCTAGTGATATAACTTATAAAACTGAAGAATTATTAGAGGCAACAACAAATCGATATAAAATTACAGTTCAAGTTGCTAATCGAGCTAAAAGAAGAAAATATGAAGATGTAGATATTATTGATGATCCTCAAGTTAAACCTGTTATCAGAGCTATTCTGGAAATGGTAGAAGAAATAACTCAGCCAGAAATTATTGGCGACTAG
		ycf65 gene	>Pyropia fucicola plastid ycf65 TTGTCAAAATTTACACTAAAAGTACTTTGGTTAGAAAATAATATTGCTATTGCTATTGATCAAATTGTTGGAAATGGCACTAGTCCACTTACTTCTTATTTTTTCTGGCCAAGGAATGATGCTTGGGAAGAATTAAAAGCAGAACTAGAATCTAAGCCGTGGATTGCTGAAAGAGATAGAATTGAGTTATTAAATAAAACAACAGAAGTTATCAATTACTGGCAAGAAGAAGGAAAAAAACACTCTCTAGCTAAAGCTCAAGCTAGATTTCCAGAATTTATTTTTTCTGGTAGTAACTAA
	Pyropia haitanensis	pm_orf72 gene	>Pyropia haitanensis plastid pm_orf72 ATGGATCGGCGACTGAAAGCAATTTCTTGTAAAAATGCTCGAAGCCAACAGTCGTTTATAAATCTAGGTGTGTGGGCTTGTGCTTGTATAATGGGTCGTAACTACAATCTTACTGTAGGTTTTCTAGACACTTGTGCTATACAAGGAGCCATATCCTTTGAAAAAGTCTTGGCTTTATGTCGAAAGAGATCCACAAGTATTTTCGATAATAACTAG
		pm_orf93 gene	>Pyropia haitanensis plastid pm_orf93 ATGGCAAAAACTAGAATACATATTTCAGCTGAAGGTAGAGAAAGGAGAAAGAAGGAAAATAAAAAGTTAGTATCTAAATATGTTCCCTTAGAATACTACGCTCTTTGTCTTAAGATGTTGGGGAATGAAACGCGCCTTCCTAAGGTTTTGATGTATTATCAAAAGCTTCTGAGTAGGAGTGAGAATGTTGTTGTCAGAGTTGCTTATGAGTTTAGCGCTAAAAAAAGAATCTTACTAAAGCCCCGCAGCGGCGAAAATTTTTTTTTGGGTGTCAGCTAG
	Pyropia kanakaensis	accB gene	>Pyropia kanakaensis plastid accB GTGCAAATTACTATTAAAAAATTACAAGACTTACTTTCGTCTATACAAAGAAAAAAGATACAAACCTTGAAGCTAAAACAAGATAATTTTGAGCTTCTATTAAATAGAACCTACAAAAAAACTACTCCAGATACATTGACATCCACCAACTCTGTATTACAAAATAATCAAACTAAATTAAGTAAATCAATAACTAATAAAGTAAAATCTTCTGTCACCTCTGTTAGCAAAGATAATTTTACAGAATATGCTACTATTGTTTCTCCAATGGTAGGGACATTCTATCATTCGCCGGCTCCTGGAGAAAAAATTTTTGTTCAAGTTGGAGATGAAGTTAAATTTAATCAAACAGTTTGTATTATTGA…
		cpcA gene	>Pyropia kanakaensis plastid cpcA ATGAAGACTCCAATCACTGAAGCAATTGCATCTGCCGATAGCCAAGGTCGTTTTTTAAGCAACGGAGAATTACAAGCCATCAACGGTCGTTATCAAAGAGCCGCAGCTAGCCTAGGAGCAGCTCGCTCCTTAACTAATAATGCTCAACGACTAATCACTGGAGCAGCTCAATCCGTATATACTAAATTTCCGTATGTAACTCAAATGCCTGGTCCAACTTATGCATCTAGTGCAATTGGTAAAGCTAAATGTGCACGAGACATAGGTTATTATCTACGTATGGTCACATATTGTCTAGTTGTGGGTGCAACAGGTCCAATGGATGAGTACCTAGTTGCAGGACTAGAAGAAATTAATAGAAGTTT…
		cpcB gene	>Pyropia kanakaensis plastid cpcB ATGCTAGATGCATTCGCAAAAGTTGTAGCACAAGCAGACGCACGAGGAGAATTTCTAAGTAATACACAACTAGATGCACTATCAAGCATGGTCGCAGAAGGTAATAAGCGCCTAGATGTTGTAAACAAGATTAACTCTAATGCTTCTGCAATTGTAACAAATTCTGCAAGAGCTCTATTCGCTGAACAACCTCAGCTAATTCAGCCTGGTGGAAATGCTTATACAAGTCGACGTATGGCTGCTTGCCTAAGAGACATGGAAATTGTCTTGAGATACGTAAGCTATGCTATGATCGCAGGTGATTCTAGTGTACTAGATGATAGATGTCTCAATGGACTACGAGAAACTTATCAAGCTCTAGGAAC…
		rpoZ gene	>Pyropia kanakaensis plastid rpoZ ATGAATCAGCGTAACTCTTTAGATTCGAGCGATATAACTTATAAAACGGAAGAATTATTAGAAGCAACAACAAATCGATATAAAATTACAGTTCAAGTTGCCAATCGGGCTAAAAGAAGAAAATATGAAGATGTAGATATTATTGATGACCCACAGGTCAAGCCTGTCATTAGAGCAATCCTAGAAATGGTAGCCGAAATAACTCAGCCAGAAATCATTAGTGATTAG
		orf263 gene	>Pyropia kanakaensis plastid orf263 (re-annotation) TTGGAAATTATCCTATTTGACAATAAAATAAATAGTAGATTAAATAAAATTACAGTGACAAATTATGCAGCAAAGCTAGATCAAACTAGTGAAATTTGGTTGTTTAATTGTATTGAAAATATTCAACAAGTTTTTTTAAAAAGTCAATTAAAATCAAGTCATATTACTAAGATCTTTATTTCTGGTACTAGCTTTGAATATTCAGCAGGTTTACCTGGATTATTATCTAGCTTAACATTAAGTGGTAGAGTAAATTCTATCAGTATATATGCACCTCAGTCCTTGAAAAAGTATCTTCAAGCTTGTACTAAATATTCTCAAACTAATTTCTCTTTTCCTATTAATTT…	Extended gene region
		orf148 gene	>Pyropia kanakaensis plastid ycf65 (miss-annotated gene in previous study)	Revised gene name
		ycf65 gene	>Pyropia kanakaensis plastid ycf65 TTGTCAAAATTCACACTAAAAGTACTTTGGTTAGAAAATAATATTGCTATTGCTATTGATCAAATTGTTGGGAATGGCACTAGTCCACTTACTTCTTATTTTTTCTGGCCAAGGAATGATGCATGGGAAGAATTAAAAGCTGAGCTAGAATCTAAGCCATGGATTGCTGAAAGAGATAGAATTGAGTTGTTAAATAAAACAACAGAAGTTATTAACTACTGGCAGGAAGAAGGTAAAAAGCACTCAATATCTAAGGCACAAGCAAGATTTCCAGAATTTATTTTCTCAGGGAGTAATTAA	Not same as previous mis-annotated ycf65 gene
		rpl3 gene	>Pyropia kanakaensis plastid rpl4 gene (miss-annotated gene in previous study)	Note change
		rpl4 gene	>Pyropia kanakaensis plastid rpl3 gene (miss-annotated gene in previous study)
	Pyropia perforate	accB gene	>Pyropia perforata plastid accB GTGCAAATTACTATAAAAAAATTACAAGACTTACTTTCATCAGTACAACGAAAAAAGATACAAACGTTTAAACTAAAACAAAATGACTTCGAGCTTCTATTAAATAGGACCTACAGAAAGAGTACTTCAGAAATATTATCTGTACAAAGCTCTGTAGTAAAGGATAATCAAGCTACAATAATCAAATCACAATCGAATAATAATCACGCTTCTGTCAGCAATAATGATATTAAAGAGTATGCCACGATCATCTCTCCAATGGTAGGAACATTTTATCACTCACCTGCTCCTGGTGAAAAAATTTTTGTGCGAGTCGGAGATGAAGTTAGGTTGAATCAAACAGTTTGCATTATTGAAGCAATGAAAT…
		orf263 gene	>Pyropia perforata plastid orf263 (re-annotation) TTGAAAATAATTCAATTTGACACTAAAATTAATAGCAAACTAAATAAAACTACAGTCGTCAACTATGCAGCAAAGCTAGATCAAACTAGTGAAATTTGGTTATTTAACTGTATTGAAAATATTCAATATGTATTTTTGAAAAGTCAGTTGAAATTAAGTCATGTTACTAAAATTTTTATTTCTGGTACTAGCTTTGAAGATATAGCAGGTTTACCGGGACTATTATCTAGCTTAACATTGAGTGGCAGAATAAATTCAGTCAGTGTATATGGCGCTAATTCTGTGAAACAATATCTTCAAGCTTGTGCCAAATACTCTCAAACTAACTTTTCTTTTCCTATTAAATTTT…	Extended gene region
		rpl3 gene	>Pyropia kanakaensis plastid rpl4 gene (miss-annotated gene in previous study)	Note change
		rpl4 gene	>Pyropia kanakaensis plastid rpl3 gene (miss-annotated gene in previous study)
	Gracilaria salicornia	petL gene	>Gracilaria salicornia plastid petL ATGAATATCCTGATTAGTTATATATTATTTACAACTATATTTACCTCATTAGCACTAAGCTTATATTTTGGTTTACAATCAATTAAACTAATATAA
		trnMe tRNA (with intron)	>Gracilaria salicornia plastid trnMe tRNA GCATCTGTGGCCGAGAGGCCGAAGGCAGCGGACTCAT--------------------------------------------------------------------------------------------------------------------------------------------------------------------------------------------------------------------------------------------------------------------------------------------------------------------------------…	2053 bp intron with intronic orf
	Gracilaria tenuistipitata var. liui	petL gene	>Gracilaria tenuistipitata var. liui plastid petL ATGAATATTTTGATTAGTTATCTATTATTTACAACCGTATTCACTGGATTGGCATTAAGCTTGTATTTTAGTCTACAATTCATTAAATTAATTTAA
		ycf17 gene	>Gracilaria tenuistipitata var. liui plastid ycf17 GTGCAAGTTTACAATCAAAGAAATAGATGGATTTGGGGTTTTTCCTTAGGTTCAGAGAGTTGGAACGGTAGATTAGCTATGCTATCTTTCGTTATTATTTTTTTTATAGAATATTTTTCTGATTTACCTATAGTAGAATTATTAGGTATTTAG
		trnMe tRNA (with intron)	>Gracilaria tenuistipitata var. liui plastid trnMe tRNA GCATCTGTGGCCGAGAGGCCGAAGGCAGCGGACTCAT------------------------------------------------------------------------------------------------------------------------------------------------------------------------------------------------------------------------------------------------------------------------------------------------------------------…	2111 bp intron with intronic orf
	Grateloupia taiwanensis	ycf41 gene	>Grateloupia taiwanensis plastid ycf41 ATTAATATATTTTTAAAAAAAGTTATGAATCTTTATACTTGTACAGTAAAAATTATCAAAGAACCTAAATGGTTACGATTAAATAATGCAGCTTTATCTAAGCTTATTTTAGCTAAACCAATCAAGAAAACTAATAATGCTTATCATATCATAGTAGCCATTGCAAAAAGAGAAGTTGCACAATTAATTTTTGATTATTATAAAAAGCACGATACGATTATTGTTCAAGGCTATATTTATATTAAAAAAGACAAAATACAACTAAAAAACAATATGACAAAATATAAAATTAAGAAAACTGTAATTATGAAGATACAAAAAATTTATGCATTATTAACTTGA
		trnMe tRNA (with intron)	>Grateloupia taiwanensis plastid trnMe tRNA GCATCTGTGGCCGAGAGGCCGAAGGCAGCGGACTCAT------------------------------------------------------------------------------------------------------------------------------------------------------------------------------------------------------------------------------------------------------------------------------------------------------------------------------…	1978 bp intron with intronic orf

## Sheet: Table S7
	Table S7. Combined and pseudogenized plasmid-derived regions. Several partial regions of plasmid-derived regions were combined into each single or pseudogenized gene based on their alignment as complementary parts. Detailed information about these sequences is shown below the table. In the genome of Moorea producens, hypothetical protein (GI: 332351884) and both flanking regions were combined and…
	Taxonomic group	Species	Locality	Remarks	Sequence information	Remarks
	Cyanobacteira	Moorea producens	genome	Combination: hypothetical protein (GI: 332351884) and their flanking non-coding region	>Moorea producens genomic scaffold scf52035 hypothetical protein with flanking non-coding region GAATTTAGTCTATCAGAGTTCACATTTAAAACCCATGCACAGTTTTTGAGCTGGAAACGTGAGCAGGCCAAACTACTAAAAAACACAGGCCAGTCTTATGAATCGTGGTTCTTAGACGATGATGGCAAAATTGACTACCAACGGATGATTGAAACATTGGATGAACTAATCAGAGCCGGTGCGATCAATTTCGCTTAAACACGAAAAGCCAGCAAACACTGTAATCTGCCACGG	hypothetical protein region is underlined.
	Liverwort	Marchantia polymorpha	mitochondria	Combination: orf196 (GI:11467138), orf207 (GI:11467137) and their flanking non-coding regions	>Marchantia polymorpha mitochondria orf196 with flanking non-coding region (plasmid Pp6859 orf4-orf5 homolog region 1) ATTCCAAAGGATTCAAAAGTTTCCCTTTTTATGTTCAACTCACCAAAAGATTTCTAATTTGCGACAGGTTGGAACAATTGTCAATCTATGTATATTAACCAACAAATTGAACAAAAGCGAAACAAGTGCTTCAATTTGTTCTATTACCATCTTTCAAGAAAAGATTTAAGAGGTTTGTCAACTGGAGGATTCAAAAATCTTGCCGATTCAGTGAGTATAGAAATGATAAATAAATCTGACTTGGATAAATCAAAATCCCCAGACGCGCTTGAGCAACTGC…	C-terminal side of orf207 and non-coding region overlap by 1 bp, so C-terminal side 3 bp (1 amino acid) of orf207 were deleted. orf196 and orf207 regions are underlined. orf196 is N-ternimal side of plasmid Pp6859 orf4-orf5 homolog region, and orf207 is C-ternimal side of the region.
	Red algae	Porphyra pulchra	plasmid Pp6859	Combination: orf4 (GI:11466618) and orf5 (GI:11466619)	>Porphyra pulchra plasmid Pp6859 orf4 and orf5 combine region ATGGACAGACGCTTGAAAGCCATTTCAGGCAAGAGCATAAAAACTCAACGTTCCTATATAGACATACCTATGGGAGCTTGTATTAACGGATATAACTATAATATTTCATTAGGCTTCTTAGACACTTGTGCTATACAAGGAGCTATACCCTTAAAAGATTTATATAGTAATACAAGTATAAATACAGGCACAAAGGAACTTATACAAAACTATGCTAAAAAAAACATGTTAGATGTATACATAAACGATCAGCAGCGATTTATCAAATATGCATTGGGAGATTTAAAAGTATATGATGCTTTCCAGAACCATAACCAACTTTTAAAACAGATTTATA…	Pp6859 orf4 and orf5 overlap by 5 bp, so C-terminal side of orf5 3 bp (1 amino acid) were deleted.
			plasmid Pp6427	Combination: orf4 (GI: 11466612) and non-coding region	>Porphyra pulchra plasmid Pp6427 orf4 with flanking non-coding region ATGATTTATGAAGAACCAATAGATTATCTGACTTATCTTCTTTCGACATCTCAGATGAATTTGTATGAGACAGTTTTAAATACGAAGGAAGGTGCAAATCAATCAACTTTTGCGAATCTATTTAGCCAAGCCCAGAAGGAAAGCCCTATTTCTAATCCAGACAGTTTTTTACACAAATTGCTGATAATCAACTTGAAAGATTTTGATGAGAATAGGTGGTCTCCAACAATGTACACTAGCTTTATTTTCAAAAGCTTGATGCTAATAACTACGTTAAGCTTGGTGTCACAGTTGGATTCAGTTAATGAAAGTCCAGGTGGATCTGGATT…	C-terminal side of Pp6427 orf4 and non-coding region overlap by 4 bp, so C-terminal side 6 bp (2 amino acids) of orf4 were deleted. orf4 region is underlined.
			plastid	plasmid Pp6427 orf3 homolog region	>Porphyra pulchra plastid pseudo-gene [plasmid Pp6427 orf3 homolog] ATATATTTAAGTAGTATGCTTGATTATGAAGATTTGCCTGTATTTGTAGCTATTGTTAGCAAATTTAACATAGCTAGCTATGTGGAAAAAGCTAAATACCTAGACAACAGAGCAGAAGATAGTCATTATATAATTACAGTATCCATTAATAAATTAGCTAACCATACACAAAGAGTCTCATCAACAATCTTATGCAAAAAAATCATAAAATCCCTCTTCAAACTTTTAAGAGTAAACATTGAATATAAAGTAAAAATCAAAAAAATAGTTGGAGCTTCAAACATGCTAAACTTTGAAGCTTTATTAGATGCAAGAAAAAATACTAAATCTG…
		Pyropia haitanensis	plastid	Combination: pm_orf72 and non-coding region are far apart	>Pyropia haitanensis plastid pm_orf72 and pseudo-gene [plasmid Pp6859 orf4-orf5 homolog] ATGGATCGGCGACTGAAAGCAATTTCTTGTAAAAATGCTCGAAGCCAACAGTCGTTTATAAATCTAGGTGTGTGGGCTTGTGCTTGTATAATGGGTCGTAACTACAATCTTACTGTAGGTTTTCTAGACACTTGTGCTATACAAGGAGCCATATCCTTTGAAAAAGTCTTGGCTTTATGTCGAAAGAGATCCACAAGTATTTTCGATAATAACTAGATATTAAAAACAAAACAGTATCTACAAGATCTTGGTAAATACAATCATAACTCTATACATCTTGGACAATCGATACAATCTGTTAAAAAGCTTC…	pm_orf72 region is underlined.
			plastid	plasmid Pp6859 orf6 homolog region	>Pyropia haitanensis plastid pseudo-gene [plasmid Pp6859 orf6 homolog] GAAAAAAATCAGTATATTTATACTAAAAGTATTTTCATTGATAATATTGAAAATAATAAATAAATATATTTTTCTTTATTAGTCGATGTAGATTTCATAACTCAGACATTTCTATATAAGAGCGCTTATGGCGATAAGAATTTTGCTATTTCATCACAAATCAAGATTATAAATAGTAAAGAAATGATTGTCTTACACTCAAATGTCTAGAATATATGAAAGAGATCTATATCATACTTTAATATAAAATTACCTTTATTTGAATCCAAGTTTATTATGTTTGGCTACTTA
			plastid	plasmid Pp6859 orf7 homolog regions	>Pyropia haitanensis plastid pseudo-gene [plasmid Pp6859 orf7 homolog] TTGAAAAAGTCTTGGCTTTATGTCGAAAGAGATCCACAAGTATTTTCGATAATAACTAGCGATGATACGCGTACTAATTATAGATTAACCAGCGCTAATCCAGAGGGCGTTGTGATTTTAAAAGCTGCTAACGATGATGAT-----------AAAAATAACAATAGTCAAATAAATATTTTCGCTAGTTTAAACACCGAAAAGTTTAATGAGATGTTTGATCCACCTATAGTTGATGAGAAATCTCTTGAAGCCAGTAGATTGATTGCACTAAATGATGTTTCGCTAATGGCTGTAATAAAAGTTCTTATTAAGAGACCCGAGTATAG…	N-terminal side 59 bp of this region overlap with pm_orf72. This region includes 11 bp interval (marked as "-").
		Sporolithon durum	plastid	plasmid Pp6859 orf4-orf5 homolog region (2)	>Sporolithon durum plastid pseudo-gene [plasmid Pp6859 orf4-orf5 homolog, second] AACAAGAACCATTTCCACACAATGAAGGAGCTTCTAGAGGCCTCTCAGAGCATTTTAATACAAAACCCATCTTCTTATTGTCACAAATTAGAAGAAAGAAAAAAATACTCAAAAGAAATCCCTGATGAAAGATCAATGAATAATTTCATAAAATTGAACATCAATACTATATATGGTGATCTAGTGAGTCCCTTTTTTTATATTGGTAACACTATTGTAGGTAACAACATTACCACTAACCAC-AGGGCCAGAGCAGCTGTTTGGTATATGGAAAAGGCTCTTAATGGATTCCAAACAATTACTGACGGATGC	This region is second homolog of plasmid Pp6859 orf4-orf5 region in plastid genome of S. durum. First homolog is pm_orf819. This region includes 1 bp interval (marked as "-").
			plastid	plasmid Gch7220 orf5 homolog region	>Sporolithon durum plastid pseudo-gene [plasmid Gch7220 orf5 homolog] TCAAATAATCCTAAAAAAATGCTGCTAAAAGCTAACAAATGACAATATGACAGTGCAGCTGATAAAGCCGCAGAAAAATTAGCACCTCCTGGTTCTGCATTTACAGAAAGAACAAAAGCTAGTAAAAGAAAAAAACTTACAAGTTTATCAAGTCCATTACACCCTGAGAATTTGGATAATTTTGAACAGGCTGGAATACCCGTCAATTCTATGCAATATCCTAGAAAAACACCTAATGATATTAACACATGGCAATGGAGCGAAGAGTATCAAGTATGGCGTTTGATACTAGAACGTAAAATAAAAATCGAGGGAACAGATAAGATTAT…
		Gelidium elegans	plastid	plasmid Pp6859 orf4-orf5 homolog region	>Gelidium elegans plastid pseudo-gene [plasmid Pp6859 orf4-orf5 homolog] AAAAAATCTACTGACTTTGTAAACTATGCTTTTGACGACTTATATATAAGGCTTTTAAAAAACATGAAATACTTTTAAAACAAGTATGTGAACCACTTGGATATAATTATTAATATAAAGAACCTAAATACACCATCGGAGCAAGAGTATATCAGTTATTCAAAGCAAGCTTATTTAAAAAGTGCAAATTTCAACGACAAAGAATTTGAGTCGCTTTTTATACATTCTAATCATAAGCATTTTATATCAAACCTCTCTTTGACCACTATATTCTTAGCAAAAACAAACGGCAATCGATATGCTAATAATAGACCGCTACCGCTAGA…
		Gelidium vagum	plastid	plasmid Pp6859 orf4-orf5 homolog region	>Gelidium vagum plastid pseudo-gene [plasmid Pp6859 orf4-orf5 homolog] GAAATCCCTTATGTTTATTTAGACAAATGCATTTCATTGAATGGTTTTAAATACCAGGTTGCAATTGGTTTTCGCGACAATGTAGCCCTACAAAGAAATGTATCATATGCAGATATTTGTAAGAACACAAATATAAAATTATATTATAAAGATATATATAATCCAGCAGAAAAAAAA-ATGTTTAATGAATTAATATGCAATTCAGAGTCATTTGTAAATTATGCATTTGATGATCTGCACAATTATGATGTCTTTAAGAACCATGGAGAGCTCTTAAAAGATGTTTATGAATTATTAGGATACCAAAGTAATTTTATACAGAACCAA…	This region consists of 5 parts divided byf 6 bp intervals (marked as "-").
			plastid	plasmid Gro4970 orf5 homolog region	>Gelidium vagum plastid pseudo-gene [plasmid Gro4970 orf5 homolog] ATGGATACTTATTTACAAAAACAACTAATCTTTCAGGAAGATACCATCTTGAAGATAAGTTTTAAATACTCTTTAGAGTTATCTCAATGAAATCAGAAAAATATATCTTCGAAGGTTAGTCGTTATTCATCTGATTTTCTTTTCAAAGTTGTAGACGACTCTTTGAAGTGCTGTATAGATGATCTATATTTTGTTCTTTCTGAAGTGTTACTAAAAGAACATTTGTGCAAGGTGCAAATCAATCGCATT----------------------------------------------------------GGATGTTATGGCCAAGTTAATATGG…	This region includes a 59 bp invertal (marked as "-").
		Grateloupia taiwanensis	plastid	Combination: plasmid Gro4059 orf2347 homolog region	>Grateloupia taiwanensis plastid region [plasmid Gro4059 orf2347 homolog] TTTAGATTACAATTAATACAATCTTTAGAAAGATTATCTTTAGTCAAAATGTCATTTGGAAAACAAGTAATAAAAAATAGCCCAATTCACAAAGGAGTAAAAGACCTCATCAATTATGATAATTTTACTAAGACCAATTCAAAATCAAATAAAAAGTACAGTAAATTTATTATAGAACTCAATTTTTTAACATTTAATATCATAAAACAATCAAATTACCACTATAATTTCTTAATTTTGCATCATCGTAATTTGCTGCCGAATAGTCAACTTCACTTATTGTATAATTATTTATGTTTACAA	This region and orf32 (GI: 519704905) overlap by 255 bp.
			plastid	plasmid GL3.5 orf1 homolog region	>Grateloupia taiwanensis plastid pseudo-gene [plasmid GL3.5 orf1 homolog] TCCTTTCAATACTGTACAGTCTGTTCTTTCAACTGTGCTTCTTCCTCATATTTAGTTGCTATAGCTCCAGATAGTGGCTATATTAGTCGAGAACAAATAAAATTAACCCTCTTAGGTTGTTCTGTTAATCAAAGTAAACGCAATAAATCTGAAGGATCTGTATAAATAAGAGAGACTTTGATTTATATTACTTTAACTACTGTAAGTCCTTCTGATAAAGTAACCATAAAAGCGAGTTCTTGTTCAAAACAAATGTCAGATGAAGATTTTCAATATATGAAAATCTTCATTCTTGATTTTTTGAGA	This region overlaps with orf32 (20 bp, GI: 519704905) and orf31 (55 bp, GI: 519704904).
			plastid	plasmid GL3.5 orf2 homolog region	>Grateloupia taiwanensis plastid pseudo-gene [plasmid GL3.5 orf2 homolog] TCTTTAAAGAATAAAAGTTATTGGTTTACTTTTGGTGAATACTTAACTTTTAAA-----------------------------------------GGACCATTAAATGTAATTGATATTGATAATTATCAATATCATAAGACTTTAGATCTAATCTTGTTTAAAATGCTAATTAAAGGTGCATATATTGAAGTTAGTCCAAGTGCAACAAGTCTACATATTTTT	This region and orf06 (GI: 519704879) overlap by 129 bp and include a 41 bp interval (marked as "-").
		Gracilaria tenuistipitata var. liui	plastid	plasmid Gle4293 orf1 homolog region	>Gracilaria tenuistipitata var. liui plastid pseudo-gene [plasmid Gle4293 orf1 homolog] TTATCTTCATTAAAAAAGTTATCTATGACTATTATTGAGTGTCGTAAGCAGTACCTTAAATTTGATACAAGTGATCTAAAGTCTCCTGATGATTATTTTTATTCA-TATTGTGGTAATTTATTTAATTTTGAAAGCTTATCTAGTTCAAATTTAACAGGTATTAATATTCTGATGAGCTTACCATTAATTCTTGTTTTTGAAGCAGATAATTATTATGCATTAGTTAATGGCTAATTATTTACTAACTTACTTGATATGCGGAACTTATTTTAT-GAACTTAGTGTTAGGTCTTTAGTAAAGAATTGATAT…	This region consists of 2 parts with 2 bp intervals (marked as "-").
		Gracilaria chilensis	plastid	plasmid Gle4293 orf1 homolog region	>Gracilaria chilensis plastid pseudo-gene [plasmid Gle4293 orf1 homolog] TTTTGATTTAACTGTTTTTTATCTTTACTACATCAATATAACAACTCTATATATCCACTTGATACTTTTAAGCTTGATGTAACATCTATATTAAGTTTGGTAGATTATGATAGTGCATAAAGCCGTAGAAAACTTTTGTATTCATTGAAAAAATTGTCTATGACTATAATTGAATGTGGTAAACAATATCTTAAGTTTGATCCGAGTAAATTGCAGTTTTAAGATGATTATTTTTGCTCTTTTTGTGGCAATTTATTAAGTTTCGAGAGTTTATTTCATGTAAAATTAACATCTATTGATATTCAAGTGAGTTTG-ATTCGTATTG…	This region includes 1 bp interval (marked as "-").
			plastid	plasmid Gle4293 orf2 homolog region	>Gracilaria chilensis plastid pseudo-gene [plasmid Gle4293 orf2 homolog] CGTTTGTCATACAGAAAAATTTTTTCGTTTATCCTCATAATATATGAGTAACATAATACATTAATCCAAATAAATTTTGATGATATCAAAGATGCTTTATATCTCATATTTGATAATAGAAATCTTAAAGCTTGCGTTATAGTTGAGCGACCTAATGATGTATATATTAGGTATGATTATTTTTGTGTTTTTATTTTT--AATAAAATAAAAAATATAGTAAATCCCCAAATTTTAGATGTTAAGGATATATCTGGCAAGTATAGCACTTCAAAGATTGATGTATTTGAATAATATAAGATA	This region includes 2 bp interval (marked as "-").
			plastid	plasmid Gle4293 orf3 homolog region	>Gracilaria chilensis plastid pseudo-gene [plasmid Gle4293 orf3 homolog] CCAGTTCAAAGTACAATATTTAGTCATCATAATAATATTTTAAAAGGAGATGATTTCACTACAGCTATTTTGCCTTTAAGACACACAAATGTAGCAGAAATCGATCAGATTTTAGTAGAAGTATCAGATGTACATTCTCTTTATGCTCAATATTTTATTCCCGAAACAATGTCCGATAAGGGAGGAAATATTTTTGATTCTGCTGGATATATAATAACTAATCTGATATTTAATATAAAAAAAGCTAGACTATCTGATCTAAATATATTAAAT----------GGGCCGACAACTAGCTTAACAGTACAAATTCAAAGTGCTGGTG…	This region includes 10 bp interval (marked as "-").
		Gracilaria salicornia	plastid	Combination: hypothetical protein (GI: 576094957) and their flanking non-coding region	>Gracilaria salicornia plastid hypothetical gene (orf139) with flanking non-coding region [plasmid Gro4970 orf1 homolog] ATGACTTATAAGTATTTCAACAGTGATATGAAAAGAATTCAAGATTCGATATTGAAATCTGAAAATTCTAAATCCTATTTTTTTTATAAGTCTAATACATTAATCTTGCACTCATCATCAGAAGATGATTGGAATTACTGTTTATTAATATCAAAATATATAAATCCTAAGCAAGATATTAAATTAATTGGTTATTTTCTACGTTCTTTTCTCATGTTTGATAGGTATCTTAGTAAATCTGCTCAAAATACTACTTATTTAGATACTACGATTGGTAA…	This region includes 7 bp interval (marked as "-"). orf139 region is underlined.
